# Supplementary material for: Genome-wide association study and polygenic risk prediction of hypothyroidism
Source: Nat Genet. 2025 Nov 14;57(12):3007–15. doi: 10.1038/s41588-025-02410-z (PMC12695664; doi:10.1038/s41588-025-02410-z)
Supplement: Supplementary file 4 — Supplementary Tables 1–27. [file 41588_2025_2410_MOESM4_ESM.xlsx]

## Sheet: ST1
Supplementary Table 1. Per dataset genomic inflation (lambda), LDSC intercept, intercept standard error, heritability and the heritability standard error
	Dataset	Lambda	LDSC-intercept	Intercept standard error	SumHer Heritability (%)	Heritability SE	LDSC Heritability (%)	LDSC Heritability SE	Cases/controls or N for quantiative trait
Hypothyroidism	UK Biobank	1.27	1.04	0.02	26.2	0.01	19.1	0.02	31,758/ 392,684
	FinnGen Freeze v10	1.40	1.21	0.02	13.0	0.01	13.4	0.02	45,321/ 298,847
	Estonian Biobank	1.17	1.05	0.01	32.8	0.02	18.0	0.03	13,821/ 161,116
	23andMe, Inc	1.10	1.02	0.01	15.2	0.01	9.4	0.01	17,558/ 117,083
	CHB-CID/DBDS	1.15	1.03	0.01	18.2	0.01	11.4	0.02	18,756/ 256,654
	deCODE genetics	1.06	1	0.01	7.5	0.01	5.9	0.01	21,014/ 331,033
	Discovery cohort (UKB, CHB-CID/DBDS, FinnGen & 23andMe)	1.46	1.09	0.03	14.5	0.03	11.3	0.01	113,393/ 1,065,268
Thyroid stimulating hormone	UK Biobank primary care	1.24	1.11	0.04	19.1	0.01	19	0.03	135,861
	CHB-CID/DBDS	1.35	1.19	0.05	15.8	0.01	18.8	0.03	227,297
	ThyroidOmics meta-analysis	1.02	0.98	0.03	7.3	0.01	9.6	0.02	119,715
	TSH meta-analysis	1.33	1.12	0.08	19.4	0.01	14.2	0.02	482,873
Free thyroxine	UK Biobank primary care	1.07	1.01	0.01	11.7	0.01	7.4	0.01	66,057
	CHB-CID/DBDS	1.09	1.02	0.01	10.2	0.02	7.1	0.01	76,123
	ThyroidOmics meta-analysis	1.11	1.01	0.01	24.0	0.02	14.9	0.02	49,269
	fT4 meta-analysis	1.19	1.03	0.01	12.0	0.01	8.1	0.01	191,449
The UK Biobank primary care data covered ~ 245,000 participants whose data were available for non-Covid research. Heritability was estimated on the liability scale accounting for population prevalence and sample prevalence. Abbreviations: LDSC; Linkage Disequilibrium Score Regression, CHB-CID/DBDS; Copenhagen Hospital Biobank-Chronic Inflammatory Disease/Danish Blood Donor Study, UKB; UK Biobank;…

## Sheet: ST2
Supplementary Table 2: 319 genetic associations to hypothyroidism from a genome-wide meta-analysis association study of hypothyroidism in 1,178,661 Europeans
Lead variant	Chromosome	Position*	Effect allele	Non-effect allele	EAF	Consequence	Nearest gene	Meta-analysis							Known
								Beta	SE	Direction	P	Isq	PHET	N
rs2297864	1	1242250	G	A	0.104	downstream gene variant	C1QTNF12	-0.05	0.008	----	3.26e-10	0	0.778	1171290	×
rs2234167	1	2562891	A	G	0.131	missense variant	TNFRSF14	0.065	0.007	++++	1.55e-20	53.5	0.092	1177920	×
rs3795310	1	8371547	T	C	0.42	intron variant	SLC45A1	0.034	0.005	++++	2.08e-12	42.5	0.157	1178160
rs235220	1	12203862	T	C	0.203	intron variant	VPS13D	-0.043	0.006	----	3.57e-12	0	0.484	1176600
rs10917470	1	19518712	A	G	0.52	intron variant	CAPZB	0.068	0.005	++++	9.71e-46	0	0.688	1178390	×
rs12743883	1	22186518	G	A	0.588	intergenic variant	WNT4	0.036	0.005	++++	3.75e-13	30.4	0.23	1178440
rs6674895	1	25001856	C	T	0.264	intergenic variant	RUNX3	-0.045	0.006	----	5.89e-16	43.8	0.148	1178280	×
rs561561913	1	28220015	AGTG	A	0.344	-	-	-0.036	0.006	---?	4.65e-11	0	0.494	1043790
rs35978921	1	37895543	C	T	0.662	intron variant	MTF1	0.054	0.005	++++	2.76e-25	0	0.394	1178220	×
rs4068540	1	39933269	G	A	0.267	intergenic variant	MFSD2A	0.035	0.006	+++?	3.30e-09	5.4	0.347	1043270
rs17106230	1	50474090	A	G	0.063	intron variant	DMRTA2	0.088	0.016	++??	3.38e-08	0	0.884	768610
rs2235544	1	53909897	A	C	0.532	intron variant	DIO1	-0.032	0.005	----	4.32e-11	74.8	0.008	1178240
rs7516441	1	59674575	A	G	0.11	intron variant	FGGY	0.052	0.008	++++	3.47e-11	33.4	0.212	1177780
rs146933328	1	61010524	C	T	0.036	intron variant	NFIA	-0.08	0.014	----	1.19e-08	15.5	0.314	1177260
rs72922276	1	64963636	A	G	0.111	intron variant	JAK1	-0.072	0.008	----	2.01e-20	35.3	0.2	1178050	×
rs11209031	1	67273905	C	A	0.235	upstream gene variant	IL12RB2	0.041	0.006	++++	3.00e-13	0	0.474	1178520	×
rs34517439	1	77984833	A	C	0.124	intron variant	GIPC2	0.051	0.007	++++	3.44e-12	0	0.566	1178510
rs2392239	1	101270361	C	T	0.66	downstream gene variant	S1PR1	0.03	0.005	++++	3.83e-09	21.3	0.282	1178510	×
rs80173139	1	107822516	G	A	0.1	intron variant	VAV3	0.207	0.008	++++	1.66e-162	0	0.414	1178460	×
rs11102009	1	109819849	T	C	0.492	intergenic variant	EPS8L3	0.038	0.005	++++	6.66e-15	63.1	0.044	1177980	×
rs536701209	1	112509012	A	C	0.018	intron variant	WNT2B	0.218	0.029	-+??	2.44e-14	80.1	0.025	768610	×
rs6679677	1	113761186	A	C	0.118	downstream gene variant	RSBN1	0.309	0.007	++++	1.00e-300	93.9	0	1178540	×
rs190719890	1	114949619	G	A	0.03	intron variant	TSHB	0.15	0.024	?+??	2.54e-10	0	1	344168
rs140211448	1	116342078	T	A	0.039	intergenic variant	ATP1A1	0.1	0.018	++?+	1.30e-08	0	0.99	903251	×
rs12133235	1	150193583	C	A	0.404	intergenic variant	ANP32E	-0.034	0.005	----	2.72e-12	0	0.834	1177460
rs926103	1	156815190	C	T	0.637	missense variant	NTRK1	-0.041	0.005	----	2.03e-16	76.8	0.005	1178260	×
rs35014055	1	167449212	A	G	0.355	intron variant	CD247	0.048	0.005	++++	2.19e-21	37.5	0.187	1177760	×
rs10753774	1	168544770	T	C	0.326	upstream gene variant	XCL2	0.041	0.005	++++	1.02e-15	0	0.889	1177820
rs113486199	1	173448809	A	G	0.095	intron variant	PRDX6	-0.049	0.008	----	4.40e-09	0	0.905	1178530
rs12736474	1	198987336	A	G	0.337	downstream gene variant	PTPRC	0.047	0.005	++++	2.02e-20	0.1	0.391	1178360
rs200252298	1	200798046	T	C	0.123	intron variant	CAMSAP2	0.068	0.008	+++?	2.08e-18	42.9	0.174	1043830	×
rs2629647	1	207002810	G	A	0.322	regulatory region variant	C1orf116	0.044	0.005	+++-	5.58e-18	82.7	0.001	1178340
rs12124669	1	212821425	T	G	0.328	downstream gene variant	SPATA45	0.037	0.005	++++	6.24e-13	0	0.594	1178410
rs1797071	1	218408167	C	T	0.355	intron variant	TGFB2	-0.038	0.005	---+	8.47e-14	80.5	0.002	1178300	×
rs12117927	1	236465834	A	C	0.459	intron variant	LGALS8	0.045	0.005	+++?	3.88e-17	14.8	0.309	1043040	×
rs11675342	2	1403856	T	C	0.431	intron variant	TPO	0.107	0.005	++++	2.84e-109	0	0.603	1178460	×
rs10174949	2	8302118	A	G	0.315	intron variant	ID2	-0.043	0.005	----	9.38e-17	2	0.382	1178010	×
rs1534430	2	12504610	T	C	0.401	intron variant	TRIB2	-0.065	0.005	----	2.14e-40	75.5	0.007	1178070	×
rs61334194	2	33477419	G	C	0.178	intron variant	RASGRP3	-0.038	0.007	----	2.60e-09	0	0.772	1177550
rs11897732	2	43314247	A	G	0.557	intron variant	ZFP36L2	0.038	0.005	++++	6.93e-15	0	0.421	1177840	×
rs4309622	2	48056780	A	G	0.33	intron variant	FBXO11	0.03	0.005	++++	4.96e-09	48.1	0.123	1178160
rs9309268	2	55631052	G	T	0.05	downstream gene variant	PPP4R3B	0.09	0.011	++++	1.61e-16	47.4	0.127	1178440	×
rs1177282	2	61130642	G	A	0.557	intron variant	C2orf74	-0.029	0.005	----	3.76e-09	0	0.682	1178320
rs56287910	2	62304949	T	C	0.416	intron variant	B3GNT2	0.039	0.005	++++	6.35e-16	18.6	0.298	1178140	×
rs6724738	2	64663230	G	A	0.284	upstream gene variant	SERTAD2	0.041	0.005	++++	4.73e-14	15.3	0.315	1178070
rs2280334	2	66438014	C	T	0.671	intron variant	MEIS1	-0.028	0.005	----	3.36e-08	45.9	0.136	1177960
rs542166863	2	96514893	C	T	0.02	regulatory region variant	NEURL3	0.199	0.029	?+??	5.49e-12	0	1	344168
rs5865	2	97756543	T	C	0.681	3 prime UTR variant	ZAP70	-0.04	0.005	----	8.07e-15	70.7	0.017	1178470	×
rs60444315	2	144668451	T	C	0.075	intron variant	ZEB2	0.078	0.013	+?+?	5.68e-10	0	0.91	699266
rs1963848	2	159601579	A	G	0.377	intron variant	BAZ2B	0.034	0.005	++++	4.28e-12	53.5	0.092	1178510	×
rs11678980	2	161244750	A	G	0.433	intron variant	PSMD14	0.041	0.005	++++	2.95e-16	0	0.459	1178570	×
rs2111485	2	162254026	G	A	0.601	regulatory region variant	FAP	0.061	0.005	++++	3.15e-35	39.8	0.173	1177500	×
rs4972613	2	173883621	G	A	0.59	intron variant	SP3	0.038	0.005	++++	8.01e-15	63.7	0.041	1178380
rs6433899	2	181181043	A	G	0.761	intron variant	UBE2E3	-0.042	0.006	---?	9.80e-12	0	0.695	1043830
rs11889341	2	191079016	T	C	0.225	intron variant	STAT1	0.106	0.006	++++	3.06e-79	88.4	0	1178380	×
rs3888610	2	200867394	T	C	0.215	downstream gene variant	CLK1	0.038	0.006	++++	4.30e-11	59	0.063	1178440
rs117876905	2	202269413	A	G	0.048	intron variant	NOP58	-0.105	0.015	---?	2.75e-12	52.6	0.121	1043900
rs11571297	2	203880280	C	T	0.443	regulatory region variant	CTLA4	-0.131	0.005	----	4.86e-160	87.2	0	1178520	×
rs818022	2	206006734	T	C	0.745	intron variant	IN080D	-0.032	0.006	----	8.50e-09	0	0.911	1178400
rs62189580	2	213154257	G	C	0.374	upstream gene variant	IKZF2	-0.043	0.005	----	2.11e-17	0	0.642	1178470
rs6724363	2	216761868	T	G	0.689	intron variant	IGFBP5	0.062	0.005	++++	2.04e-32	90.4	0	1177770	×
rs11692085	2	219098828	T	C	0.663	intron variant	IHH	0.031	0.005	++++	1.20e-09	21.3	0.283	1178250
rs6717548	2	224825010	T	C	0.239	intron variant	CCDC195	-0.04	0.007	-?--	7.12e-09	0	0.511	834179
rs13408498	2	233206296	C	T	0.197	intron variant	ATG16L1	0.038	0.006	++++	1.72e-10	0	0.775	1178210
rs59384702	2	241255979	T	C	0.262	intron variant	SEPTIN2	-0.042	0.006	----	2.69e-14	0	0.439	1178280	×
rs11130215	3	4984323	G	A	0.214	3 prime UTR variant	BHLHE40	0.042	0.006	++++	3.06e-12	76.1	0.006	1176670	×
rs794999	3	12187515	G	A	0.754	downstream gene variant	TIMP4	-0.069	0.006	----	2.00e-36	34.9	0.203	1178340	×
rs4619804	3	18633152	C	A	0.709	intron variant	SATB1	0.038	0.005	++++	1.50e-12	0	0.651	1178250
rs80258271	3	32460409	C	T	0.087	downstream gene variant	CMTM6	0.047	0.009	++++	2.77e-08	0	0.735	1177800
rs11718237	3	36970608	A	G	0.424	upstream gene variant	EPM2AIP1	-0.042	0.005	----	7.52e-18	43	0.153	1178480	×
rs3732378	3	39265671	A	G	0.168	missense variant	CX3CR1	0.057	0.006	++++	2.24e-19	65.6	0.033	1178520	×
rs3053352	3	46227339	CCT	C	0.718	intron variant	CCR1	0.035	0.006	+++?	2.60e-09	0	0.672	1043780
rs62260713	3	47527494	A	G	0.189	intergenic variant	ELP6	0.035	0.006	++++	1.73e-08	0	0.89	1178420
rs7428387	3	48890799	C	T	0.655	intron variant	SLC25A20	-0.032	0.006	---?	4.75e-09	10.9	0.326	1043940
rs35677470	3	58197909	A	G	0.074	missense variant	DNASE1L3	0.054	0.009	++-+	6.54e-09	75.4	0.007	1178490
rs11919503	3	71431976	C	T	0.818	intron variant	FOXP1	-0.044	0.006	----	2.79e-12	0	0.747	1177770	×
rs28707457	3	98741051	T	A	0.275	intron variant	ST3GAL6	0.037	0.006	++?+	6.48e-10	48.7	0.142	903251
rs149007883	3	101852100	C	G	0.013	missense variant	NFKBIZ	-0.186	0.034	--??	4.94e-08	52.4	0.147	768610
rs13090803	3	106216106	T	G	0.188	intron variant	CBLB	0.068	0.006	++++	3.88e-28	66.8	0.029	1178540	×
rs111352680	3	108824113	A	G	0.287	intron variant	TRAT1	-0.055	0.005	----	1.57e-24	46.3	0.133	1178550	×
rs140763487	3	112967681	T	C	0.013	intron variant	CD200R1	0.14	0.023	++++	8.88e-10	0	0.575	1178620
rs1599796	3	119525087	A	G	0.211	downstream gene variant	TIMMDC1	0.046	0.006	++++	2.73e-15	65.2	0.035	1178420	×
rs112433403	3	122015153	A	G	0.056	intron variant	ILDR1	0.06	0.011	++++	1.28e-08	68.6	0.023	1178480	×
rs73191618	3	124582993	A	G	0.107	upstream gene variant	UMPS	-0.054	0.008	----	3.40e-11	0	0.833	1178540
rs6798061	3	149500683	T	G	0.397	intron variant	TM4SF4	-0.035	0.005	----	1.72e-12	9.6	0.345	1178150
rs60028768	3	160601211	A	G	0.385	intergenic variant	KPNA4	-0.029	0.005	----	7.29e-09	0	0.545	1178240
rs150501030	3	170014958	G	T	0.017	intergenic variant	GPR160	0.105	0.018	++++	7.40e-09	0	0.599	1178200
rs9859406	3	185816694	A	G	0.309	intron variant	IGF2BP2	-0.041	0.005	----	3.49e-15	20.8	0.285	1178340
rs73192661	3	188411006	T	C	0.431	intron variant	LPP	-0.097	0.005	----	1.60e-87	88	0	1177540	×
rs1347400	3	191334194	G	A	0.559	upstream gene variant	UTS2B	0.028	0.005	++++	4.93e-09	22.4	0.276	1178390
rs6786283	3	192899490	T	C	0.594	intron variant	MB21D2	0.03	0.005	++++	7.92e-10	47.3	0.128	1178020	×
rs10003123	4	10721634	A	G	0.513	intergenic variant	CLNK	-0.053	0.005	----	1.45e-28	59.9	0.058	1178490	×
rs932036	4	26089240	T	A	0.293	intron variant	RBPJ	0.057	0.005	++++	4.02e-28	52.5	0.097	1178200	×
rs2126526	4	38617068	G	A	0.603	intron variant	KLF3	-0.032	0.005	----	5.81e-11	0	0.564	1178350
rs13136820	4	40305547	T	C	0.694	intergenic variant	CHRNA9	-0.047	0.005	----	3.39e-19	65.9	0.032	1177970	×
rs366327	4	87058878	T	A	0.168	intron variant	AFF1	0.058	0.007	++++	3.36e-19	0	0.469	1178550	×
rs113473633	4	102527974	G	A	0.022	intron variant	NFKB1	-0.108	0.019	---?	2.64e-08	73.8	0.022	1043810	×
rs147780540	4	108097742	AT	A	0.557	intron variant	LEF1	-0.033	0.005	---?	2.20e-10	0	0.568	1043790
rs45575135	4	122614451	T	A	0.239	upstream gene variant	IL21	-0.05	0.006	---?	2.50e-15	3.9	0.353	1043800	×
rs72730041	4	141623525	T	C	0.136	intergenic variant	IL15	0.041	0.007	++++	3.14e-09	0	0.601	1178470
rs28435578	4	148725386	C	T	0.18	intron variant	NR3C2	-0.131	0.007	----	5.52e-89	76.5	0.005	1178340	×
rs716712	4	176789395	G	A	0.897	intron variant	VEGFC	0.061	0.008	++++	4.09e-14	55.6	0.08	1178360	×
rs13137589	4	186086720	G	A	0.367	3 prime UTR variant	FAM149A	-0.067	0.005	----	2.78e-40	0	0.605	1177890	×
rs4990988	5	692915	G	A	0.706	intron variant	TPPP	-0.043	0.006	---?	1.35e-11	0	0.723	1042520	×
rs12187420	5	10604863	G	A	0.448	intron variant	ANKRD33B	0.031	0.005	++++	1.34e-10	0	0.801	1178160	×
rs10472984	5	35843730	G	C	0.361	intergenic variant	IL7R	-0.052	0.005	----	3.06e-25	0	0.815	1178580	×
rs10940534	5	57287700	G	T	0.281	intergenic variant	GPBP1	-0.031	0.005	----	1.11e-08	0	0.51	1178370
rs4703589	5	72801524	C	T	0.556	intron variant	TNPO1	-0.038	0.005	----	4.62e-15	16.4	0.309	1178440	×
rs6885099	5	77234524	G	A	0.398	intron variant	PDE8B	0.1	0.005	++++	1.20e-93	90.9	0	1178330	×
rs2288786	5	103265053	A	G	0.317	intron variant	MACIR	-0.061	0.005	----	1.13e-31	57.5	0.07	1178470	×
rs114378220	5	111230662	T	C	0.065	intron variant	CAMK4	0.082	0.011	+++?	1.07e-14	61.8	0.073	1043680	×
rs6867130	5	126732913	C	T	0.4	downstream gene variant	LMNB1	-0.027	0.005	----	4.37e-08	55.4	0.081	1178270
rs6860245	5	128032306	C	G	0.219	intron variant	SLC12A2	-0.035	0.006	----	2.39e-09	44.5	0.144	1178510
rs244689	5	134087125	G	A	0.816	intergenic variant	TCF7	-0.076	0.006	----	6.98e-33	73.4	0.01	1178310	×
rs55792153	5	139474618	C	A	0.72	downstream gene variant	STING1	0.042	0.005	++++	7.25e-15	68.6	0.023	1178410
rs7701443	5	143413085	G	A	0.396	intron variant	NR3C1	-0.048	0.005	----	3.49e-22	0	0.738	1178150	×
rs2434973	5	157186630	C	T	0.127	intron variant	ITK	0.051	0.007	++++	1.26e-12	52.7	0.096	1178380	×
rs34485768	5	160457745	A	T	0.029	intron variant	PTTG1	-0.089	0.015	----	8.32e-09	0	0.823	1178440
rs872071	6	411064	A	G	0.506	3 prime UTR variant	IRF4	-0.056	0.005	----	6.98e-31	0	0.556	1159140	×
rs7451690	6	7109200	T	C	0.517	intron variant	RREB1	-0.03	0.005	----	8.62e-10	34.3	0.207	1178070
rs74745605	6	21859500	G	A	0.193	intron variant	SOX4	0.056	0.006	++++	8.30e-20	72.2	0.013	1178180	×
rs565460339	6	25250121	A	G	0.017	intron variant	CARMIL1	0.172	0.027	++??	2.89e-10	60.7	0.111	768610
rs6939799	6	26328138	A	G	0.093	intron variant	BTN3A2	0.089	0.009	++++	6.23e-23	37.1	0.19	1178600
rs200949	6	27867657	G	A	0.117	upstream gene variant	H1-5	0.074	0.008	++++	1.95e-22	78.7	0.003	1178510	×
rs9270911	6	32604425	T	C	0.514	intergenic variant	-	0.188	0.005	++++	1.00e-300	92.9	0	1178380	×
rs4713911	6	35697419	C	T	0.69	intron variant	FKBP5	0.05	0.005	++++	1.08e-21	65.5	0.034	1178300	×
rs1724087	6	37011103	C	T	0.385	intron variant	FGD2	0.034	0.005	++++	5.45e-12	65	0.036	1177770	×
rs881858	6	43838872	A	G	0.695	intron variant	VEGFA	0.076	0.005	++++	9.41e-47	85.5	0	1178000	×
rs114038078	6	87676793	C	T	0.077	intron variant	AKIRIN2	0.06	0.011	+?++	3.22e-08	0	0.974	834354
rs7754251	6	90279406	C	G	0.526	intron variant	BACH2	0.089	0.005	++++	1.31e-75	85	0	1178410	×
rs12208103	6	107121227	T	C	0.394	intergenic variant	BEND3	0.034	0.005	++++	6.92e-12	0	0.677	1178370	×
rs12206423	6	109032013	T	C	0.131	intron variant	SESN1	0.051	0.007	++++	3.62e-13	9.9	0.344	1178160	×
rs9487714	6	111778594	A	C	0.468	intron variant	FYN	-0.026	0.005	----	4.49e-08	37.2	0.189	1178230	×
rs3813347	6	132798639	A	G	0.125	upstream gene variant	SLC18B1	-0.044	0.008	----	5.08e-09	0	0.412	1178360
rs7748169	6	135150478	C	T	0.221	intergenic variant	MYB	0.047	0.006	++++	2.55e-16	16.2	0.311	1178240	×
rs72980748	6	137829402	T	C	0.212	upstream gene variant	TNFAIP3	-0.039	0.006	----	3.20e-11	27.6	0.246	1178540
rs198645	6	142835226	T	A	0.285	intron variant	HIVEP2	-0.035	0.005	----	8.44e-11	48.4	0.121	1178460
rs6914622	6	148193165	T	G	0.296	regulatory region variant	SASH1	0.089	0.005	++++	1.24e-64	60.1	0.057	1178370	×
rs1738074	6	159044945	C	T	0.578	5 prime UTR variant	TAGAP	0.046	0.005	++++	1.12e-21	0	0.402	1178330
rs1079418	6	165633546	G	A	0.291	intron variant	C6orf118	-0.079	0.005	----	3.18e-49	54.8	0.084	1177810	×
rs2247314	6	166956742	C	T	0.346	upstream gene variant	RNASET2	-0.078	0.005	----	1.60e-52	87.5	0	1178490	×
rs10259879	7	2894752	G	A	0.267	intergenic variant	GNA12	0.045	0.006	++++	2.92e-16	54.3	0.087	1177590	×
rs10277273	7	4745498	G	T	0.613	intron variant	AP5Z1	-0.042	0.005	----	7.22e-17	0	0.488	1176220	×
rs28801197	7	6341304	G	C	0.497	intron variant	SAGSIN1	0.041	0.005	++++	8.06e-17	22.6	0.275	1177710
rs6953445	7	20418351	A	C	0.645	downstream gene variant	ITGB8	-0.034	0.005	----	8.94e-12	28.1	0.243	1178060
rs2030135	7	26851481	T	C	0.216	intron variant	SKAP2	-0.047	0.006	----	3.44e-15	9	0.348	1178370
rs13247499	7	28139639	A	C	0.096	intron variant	JAZF1	-0.046	0.008	----	3.53e-08	0	0.983	1178560
rs17259544	7	37349209	A	G	0.17	intron variant	ELMO1	0.041	0.006	+++-	1.34e-10	78.8	0.003	1178340	×
rs61087358	7	44978144	A	G	0.253	intron variant	MYO1G	0.034	0.006	++++	1.62e-09	0	0.846	1178430
rs62476229	7	77538960	G	A	0.3	intron variant	PTPN12	0.045	0.005	++++	8.98e-18	0	0.849	1178460	×
rs10270183	7	80370659	C	T	0.1	intron variant	CD36	0.049	0.008	++++	9.63e-10	0	0.84	1178320
rs17766836	7	92629647	T	C	0.267	intron variant	FAM133B	0.035	0.005	++++	8.19e-11	0	0.682	1178280
rs221811	7	100761494	T	C	0.188	intron variant	ZAN	-0.044	0.006	----	4.43e-12	22.6	0.275	1178580	×
rs3807307	7	128939148	C	T	0.452	intron variant	IRF5	0.043	0.005	++++	5.92e-19	25	0.261	1178450	×
rs141456801	7	131016936	C	T	0.028	intron variant	MKLN1	0.087	0.016	++++	4.71e-08	13	0.327	1177670
rs36144291	7	139707202	C	T	0.202	intron variant	TBXAS1	-0.046	0.006	----	4.47e-14	0	0.839	1177820
rs2921053	8	8462453	C	G	0.469	upstream gene variant	PRAG1	-0.068	0.005	----	1.98e-45	67.3	0.027	1177950	×
rs6982308	8	10336262	G	C	0.491	intron variant	PRSS55	0.042	0.005	++++	4.17e-18	49.1	0.117	1177370	×
rs4841567	8	11582510	A	G	0.505	downstream gene variant	GATA4	0.046	0.005	++++	7.31e-22	62.5	0.046	1177910	×
rs60392867	8	23546503	G	A	0.226	intron variant	SLC25A37	-0.046	0.007	-?--	1.85e-10	37.1	0.204	834224	×
rs79192893	8	29995238	T	C	0.042	regulatory region variant	SARAF	-0.071	0.013	----	2.58e-08	33.9	0.209	1177860
rs113350646	8	32549031	A	G	0.222	intron variant	NRG1	-0.048	0.006	----	9.57e-17	74	0.009	1178420	×
rs659118	8	60633716	G	A	0.386	non coding transcript exon variant	CHD7	0.049	0.005	++++	3.67e-23	63.2	0.043	1178520	×
rs182120	8	80506407	C	A	0.278	intron variant	ZBTB10	0.03	0.005	++++	1.57e-08	0	0.843	1178090
rs1371867	8	100317981	C	A	0.43	intron variant	RNF19A	0.029	0.005	++++	2.97e-09	0	0.7	1178290
rs7822344	8	116406137	T	C	0.784	upstream gene variant	UTP23	0.039	0.006	++++	4.22e-11	0	0.879	1178160
rs1032129	8	118939661	C	A	0.374	intron variant	TNFRSF11B	-0.039	0.005	----	8.00e-15	54.1	0.088	1178490	×
rs897586	8	127181049	A	G	0.347	downstream gene variant	POU5F1B	-0.066	0.005	----	5.70e-39	6.5	0.361	1177720	×
rs16903109	8	128565383	A	T	0.159	upstream gene variant	MYC	-0.053	0.007	----	3.06e-15	43.3	0.152	1178350	×
rs864898	8	132892135	A	G	0.436	intron variant	TG	-0.061	0.005	----	1.66e-36	81.1	0.001	1178480	×
rs938725	8	140608155	G	C	0.783	intron variant	AGO2	-0.065	0.006	----	6.98e-29	0	0.609	1178210	×
rs10814915	9	4290544	C	T	0.564	intron variant	GLIS3	-0.046	0.005	----	7.16e-22	80.8	0.001	1177920
rs911760	9	5438435	A	C	0.219	upstream gene variant	PLGRKT	0.058	0.006	++++	2.00e-22	64.2	0.039	1177370	×
rs10117575	9	21584546	A	T	0.655	intergenic variant	IFNE	-0.054	0.005	----	7.91e-27	83.8	0	1177870	×
rs10820727	9	96495705	A	G	0.139	downstream gene variant	HABP4	-0.048	0.007	----	1.84e-11	88.8	0	1178310
rs1877431	9	97771865	G	A	0.605	intron variant	PTCSC2	0.208	0.005	++++	1.00e-300	38.8	0.179	1178460	×
rs12683611	9	99050651	A	G	0.193	intron variant	TGFRB1	0.037	0.006	++++	1.23e-09	0	0.458	1177790
rs12555501	9	107841065	C	G	0.105	regulatory region variant	KLF4	0.066	0.008	++++	2.41e-15	63.9	0.04	1177840	×
rs10817674	9	114760300	A	C	0.363	intergenic variant	TNFSF15	0.028	0.005	++++	2.86e-08	52.3	0.098	1178340
rs1930786	9	120929191	G	C	0.613	upstream gene variant	TRAF1	-0.032	0.005	----	1.42e-10	12.4	0.331	1178510
rs7853472	9	124274388	A	G	0.389	intron variant	NEK6	0.07	0.005	++++	2.26e-46	75.9	0.006	1177980	×
rs937482	9	125354538	G	A	0.486	intron variant	GAPVD1	-0.034	0.005	----	1.27e-12	30.5	0.229	1178500	×
rs9697210	9	128706461	A	G	0.133	intron variant	PKN3	-0.063	0.007	----	4.67e-18	0	0.576	1178450	×
rs11597804	10	3764937	T	G	0.411	upstream gene variant	KLF6	0.027	0.005	++++	4.90e-08	0	0.633	1177960
rs706779	10	6056861	C	T	0.434	intron variant	IL2RA	-0.066	0.005	----	1.36e-42	57.5	0.07	1178440	×
rs72775269	10	8530927	G	A	0.172	intergenic variant	GATA3	0.052	0.006	++++	9.18e-17	35.7	0.198	1178440
rs10906857	10	15197499	G	A	0.412	intergenic variant	NMT2	-0.027	0.005	----	2.70e-08	0	0.427	1178010	×
rs793094	10	31097893	A	G	0.452	intron variant	ZNF438	-0.028	0.005	----	8.71e-09	27	0.25	1178560
rs111254286	10	50348035	C	T	0.186	upstream gene variant	SMGS1	-0.037	0.006	----	4.70e-09	0	0.92	1178550
rs71508903	10	62020112	T	C	0.19	intron variant	ARID5B	0.096	0.006	++++	4.91e-57	54	0.089	1178430	×
rs2243540	10	71344299	A	G	0.112	splice region variant	SLC29A3	-0.051	0.008	----	8.78e-11	0	0.939	1161680
rs1972346	10	79307723	G	C	0.427	intron variant	PPIF	0.031	0.005	++++	2.15e-10	66.4	0.03	1178120
rs4933466	10	88089762	G	A	0.41	regulatory region variant	KLLN	-0.048	0.005	----	5.85e-22	0	0.505	1178100	×
rs10748781	10	99523573	A	C	0.601	upstream gene variant	NKX2-3	-0.072	0.005	----	8.19e-48	0	0.493	1178540	×
rs10883688	10	101750636	C	A	0.518	intergenic variant	FGF8	0.029	0.005	++++	1.33e-09	30.2	0.231	1178440
rs7088058	10	122389836	T	C	0.374	upstream gene variant	PLEKHA1	-0.04	0.005	----	2.45e-15	72.7	0.012	1178480	×
rs34793529	11	575800	G	T	0.241	upstream gene variant	PHRF1	-0.053	0.006	----	9.26e-21	0	0.768	1176600	×
rs72859188	11	10534974	C	T	0.024	intron variant	RNF141	0.143	0.016	++++	6.26e-19	19.9	0.29	1178350
rs7940345	11	11791516	C	T	0.709	intron variant	USP47	-0.031	0.005	----	7.54e-09	0	0.557	1178430
rs12786130	11	27484407	T	C	0.768	downstream gene variant	LGR4	-0.032	0.006	----	9.59e-09	0	0.562	1178540
rs932635	11	35242423	A	G	0.383	regulatory region variant	CD44	0.06	0.005	++++	2.28e-34	49.4	0.115	1178450	×
rs3758719	11	45228896	A	C	0.437	downstream gene variant	SYT13	0.028	0.005	++++	6.36e-09	0	0.863	1178500
rs12798028	11	47583087	T	C	0.403	intron variant	FAM180B	0.034	0.005	++++	4.80e-12	0	0.672	1178600	×
rs2511982	11	57441894	C	T	0.754	regulatory region variant	SLC43A3	0.037	0.006	++?+	4.31e-09	0	0.999	903251
rs174557	11	61813896	G	A	0.307	upstream gene variant	FADS1	-0.054	0.007	-?-?	2.68e-13	74.3	0.048	699626	×
rs479777	11	64340005	C	T	0.357	upstream gene variant	CCDC88B	-0.042	0.005	----	1.29e-16	54.7	0.085	1178540	×
rs11235601	11	72814897	T	G	0.362	intron variant	ATG16L2	-0.029	0.005	----	9.16e-09	26.6	0.252	1178300
rs28815856	11	74365044	C	T	0.64	intron variant	PGM2L1	0.03	0.005	++++	3.26e-09	0	0.549	1178550
rs7127620	11	86360905	G	A	0.347	regulatory region variant	CCDC81	-0.036	0.005	----	1.03e-12	28.4	0.242	1178190
rs12804697	11	94180526	C	T	0.081	intron variant	PANX1	-0.078	0.009	----	6.70e-18	69	0.021	1178530	×
rs4409785	11	95578258	C	T	0.17	intron variant	CEP57	0.099	0.006	++++	1.97e-56	83.6	0	1178350	×
rs2850248	11	111774100	A	C	0.675	intron variant	PPP2R1B	0.036	0.005	++++	2.32e-12	37.2	0.189	1178380
rs4445669	11	115174517	C	T	0.553	3 prime UTR variant	CADM1	0.04	0.005	++++	2.72e-16	18.8	0.297	1178330
rs12277910	11	117087817	A	C	0.064	intron variant	SIK3	-0.1	0.01	----	1.47e-22	51.4	0.103	1178430	×
rs2105782	11	118789187	C	T	0.425	intron variant	DDX6	-0.035	0.005	----	5.40e-13	60.5	0.055	1178430
rs12808357	11	122731098	A	G	0.409	intron variant	UBASH3B	0.027	0.005	++++	4.35e-08	0	0.95	1178270
rs55836957	11	128298736	A	C	0.23	downstream gene variant	ETS1	0.04	0.006	++++	1.30e-12	61.7	0.05	1178330	×
rs61916675	12	642348	G	A	0.326	intron variant	NINJ2	0.04	0.005	++++	8.40e-15	52.4	0.098	1177450
rs2071647	12	9761409	A	T	0.274	upstream gene variant	CD69	0.092	0.005	++++	2.46e-67	78	0.003	1178360	×
rs11054900	12	12424931	A	G	0.388	intron variant	BORCS5	0.039	0.005	++++	2.38e-15	0	0.452	1178280	×
rs3990829	12	42424892	CAG	C	0.583	intron variant	ZCRB1	0.033	0.005	+++?	3.24e-10	0	0.489	1043870
rs11830037	12	47763588	A	C	0.079	upstream gene variant	RAPGEF3	0.08	0.009	++++	1.99e-19	42.1	0.159	1178290
rs705705	12	56041720	C	G	0.328	downstream gene variant	-	0.073	0.005	++++	7.05e-47	0	0.904	1178270	×
rs1678509	12	57557011	T	G	0.416	intron variant	DCTN2	-0.031	0.005	----	3.72e-10	0	0.624	1178500
rs76930710	12	68040679	C	T	0.034	downstream gene variant	IFNG	-0.083	0.014	----	1.76e-09	32.7	0.216	1178420	×
rs2016105	12	96200749	A	G	0.024	intron variant	ELK3	0.115	0.018	+++?	1.91e-10	25.3	0.262	1043410
rs12582330	12	103499163	T	G	0.703	upstream gene variant	C12orf42	-0.05	0.005	----	1.04e-21	75.3	0.007	1178320	×
rs12309446	12	110048059	G	A	0.143	intron variant	C12orf76	-0.045	0.007	----	7.63e-11	68.6	0.023	1178460
rs3184504	12	111446804	C	T	0.535	missense variant	SH2B3	-0.168	0.005	----	3.21e-268	90.7	0	1178380	×
rs11066320	12	112468611	G	A	0.577	intron variant	PTPN11	-0.141	0.005	----	9.11e-188	87.5	0	1178200	×
rs7955141	12	114636008	C	A	0.553	regulatory region variant	TBX3	0.034	0.005	++++	2.75e-12	59.7	0.059	1177220
rs7955910	12	122169835	T	G	0.446	downstream gene variant	LRRC43	0.027	0.005	++++	4.30e-08	42.7	0.155	1178400
rs117780561	12	123517752	A	G	0.024	upstream gene variant	RIPL1	0.101	0.017	+++?	2.85e-09	0	0.544	1043850
rs7333647	13	24212218	C	T	0.293	intron variant	C1QTNF9	0.087	0.005	++++	1.70e-62	82.9	0.001	1178180	×
rs76428106	13	28029870	C	T	0.015	intron variant	FLT3	0.333	0.02	++++	1.68e-65	85.5	0	1161690	×
rs668574	13	31871606	T	A	0.364	intron variant	FRY	-0.036	0.005	----	5.35e-13	0	0.689	1178530
rs12865518	13	40569053	A	G	0.233	intron variant	FOXO1	0.044	0.006	++++	8.39e-15	0	0.742	1178380	×
rs67190063	13	42417320	C	G	0.564	intron variant	AKAP11	0.05	0.005	++++	2.36e-24	75.6	0.006	1178610	×
rs2762049	13	50248227	C	G	0.378	intron variant	DLEU1	0.033	0.005	++++	1.41e-11	42.6	0.156	1178540	×
rs7986825	13	73579371	G	T	0.094	intron variant	KLF5	-0.053	0.008	----	3.46e-10	0	0.661	1178410
rs9557207	13	99384164	G	A	0.192	intron variant	TM9SF2	-0.054	0.006	----	4.07e-18	0	0.952	1178530	×
rs34890574	13	110544834	A	G	0.234	intron variant	RAB20	-0.05	0.006	----	2.72e-18	9.2	0.347	1178420	×
rs151102833	14	34757605	T	C	0.133	intron variant	CFL2	-0.048	0.007	----	9.82e-11	0	0.413	1178390
rs116909374	14	36269155	T	C	0.036	regulatory region variant	MBIP	-0.13	0.015	---?	1.17e-18	92.2	0	1043450	×
rs3784099	14	68283210	A	G	0.293	intron variant	RAD51B	-0.052	0.005	----	1.04e-22	0	0.718	1178530	×
rs175035	14	74997145	T	C	0.459	intergenic variant	EIF2B2	-0.032	0.005	--?-	5.21e-09	36.4	0.208	903251
rs121908866	14	81143695	A	G	0	stop gained	TSHR	2.038	0.184	+???	1.90e-28	0	1	424442	×
rs1886082	14	89711172	T	C	0.359	upstream gene variant	FOXN3	-0.031	0.005	----	2.08e-09	42.3	0.158	1178080
rs34719890	14	93093806	A	G	0.187	intron variant	ITPK1	0.074	0.006	++++	1.65e-33	40.7	0.167	1178300	×
rs2008260	14	98180603	A	G	0.19	intron variant	BCL11B	0.047	0.006	++++	1.35e-14	50.9	0.106	1178470	×
rs12895622	14	105661449	A	G	0.46	downstream gene variant	IGHG2	-0.059	0.006	---?	3.41e-24	23.4	0.271	1041450	×
rs7170151	15	38554477	T	C	0.269	intron variant	RASGRP1	0.051	0.005	++++	3.31e-21	69.6	0.02	1178280	×
rs4984268	15	63371380	G	A	0.241	intron variant	CA12	0.046	0.006	++++	9.02e-17	0	0.815	1178320
rs2008262	15	84762039	T	C	0.389	intron variant	ZNF592	-0.038	0.005	----	2.18e-14	0	1	1178430
rs28687418	15	88572631	A	G	0.328	downstream gene variant	DET1	-0.033	0.005	---+	1.76e-10	77.3	0.004	1177310
rs9926188	16	2692732	T	C	0.539	intron variant	KCTD5	-0.038	0.005	----	7.99e-15	0	0.804	1175730
rs2041248	16	3982488	G	T	0.834	intron variant	CREBBP	-0.045	0.006	----	3.20e-12	69	0.022	1177480
rs12919083	16	11095073	C	A	0.318	intron variant	CLEC16A	-0.032	0.005	----	5.95e-10	0	0.799	1178100
rs30233	16	14306452	A	G	0.573	upstream gene variant	MRTFB	-0.031	0.005	----	1.01e-10	72.2	0.013	1177590
rs201121732	16	27384341	CT	C	0.058	regulatory region variant	IL21R	0.166	0.017	-+??	2.33e-22	0	0.414	768610
rs151234	16	28494339	C	G	0.127	upstream gene variant	APOBR	0.058	0.007	++++	4.84e-15	77.6	0.004	1161650	×
rs72789324	16	31429111	C	G	0.307	upstream gene variant	COX6A2	-0.031	0.005	----	4.16e-09	0	0.945	1178500
rs78534766	16	50301163	A	C	0.008	missense variant	ADCY7	0.311	0.029	++?+	3.25e-26	0	0.499	903251	×
rs7192652	16	57041268	G	A	0.507	intron variant	CPNE2	-0.036	0.005	----	1.49e-13	0	0.482	1178190
rs149012671	16	67562579	G	C	0.041	5 prime UTR variant	CTCF	0.107	0.012	++++	1.90e-19	22.2	0.277	1178290	×
rs4888945	16	79282636	G	A	0.79	intergenic variant	MAF	-0.048	0.006	----	1.64e-16	66.8	0.029	1177420	×
rs2012502	16	81694476	A	C	0.369	intron variant	PLCG2	0.031	0.005	++++	2.79e-10	53.6	0.091	1177180
rs447632	16	85934034	G	A	0.378	downstream gene variant	IRF8	0.027	0.005	++++	2.80e-08	60.8	0.054	1178050
rs427703	17	4990062	C	G	0.704	upstream gene variant	CAMTA2	-0.03	0.005	----	1.96e-08	0	0.754	1178310
rs61759532	17	7337072	T	C	0.22	intron variant	ACAP1	0.071	0.006	++++	7.65e-34	29.8	0.233	1177790	×
rs1005520	17	8963934	A	G	0.834	intron variant	PIK3R5	0.06	0.007	++++	9.21e-20	62.7	0.045	1176520	×
rs2006787	17	15286504	C	A	0.647	intron variant	PMP22	0.028	0.005	++++	2.56e-08	0	0.622	1178360
rs8075441	17	29621031	G	A	0.464	downstream gene variant	CORO6	0.028	0.005	++++	7.08e-09	53.4	0.092	1178490
rs9903862	17	30879415	A	G	0.081	splice region variant,splice polypyrimidine tract variant	TEFM	-0.06	0.009	----	7.04e-11	0	0.983	1178460
rs9899006	17	39860812	A	T	0.039	intron variant	IKZF3	-0.081	0.013	----	2.16e-10	0	0.396	1178570
rs12325861	17	42137394	C	T	0.184	intron variant	HSPB9	0.072	0.006	++++	3.16e-32	45.8	0.136	1178070	×
rs1029463	17	46072795	G	T	0.193	intron variant	STH	0.054	0.006	++++	2.14e-17	44.3	0.146	1178400	×
rs4794063	17	47727128	T	C	0.272	intergenic variant	TBX21	0.067	0.005	++++	2.11e-36	38.9	0.179	1178440	×
rs674755	17	48814685	A	T	0.464	intron variant	TTLL6	-0.033	0.005	----	8.59e-12	1	0.387	1178480
rs1157994	17	61261213	G	A	0.957	intron variant	TBX2	0.087	0.012	++++	7.42e-13	0	0.662	1177520
rs9907284	17	72387864	C	A	0.54	intron variant	SOX9	-0.029	0.005	----	1.58e-09	0	0.815	1177330
rs56011703	17	75761755	T	C	0.118	downstream gene variant	GALK1	0.054	0.008	++++	1.63e-12	43.6	0.15	1178410	×
rs6502119	17	82546390	T	C	0.615	intron variant	FOXK2	-0.033	0.005	----	3.36e-11	0	0.453	1177950
rs6505765	18	12782850	G	C	0.345	downstream gene variant	CEP76	0.043	0.005	++++	2.53e-17	73.8	0.009	1178450	×
rs600619	18	26082413	G	A	0.306	intron variant	SS18	-0.041	0.005	----	1.41e-14	63.4	0.042	1178430
rs9961829	18	59512220	C	T	0.587	intron variant	LMAN1	0.041	0.005	++++	6.47e-17	0	0.76	1178010
rs4369774	18	62343215	C	A	0.551	intron variant	TNFRSF11A	-0.027	0.005	----	3.06e-08	0	0.531	1178520
rs1790946	18	69861194	T	C	0.527	3 prime UTR variant	CD226	-0.044	0.005	----	3.91e-20	65.7	0.033	1178330	×
rs113864961	18	79454594	A	G	0.147	intron variant	NFATC1	0.064	0.007	++++	3.63e-21	0	0.506	1177810	×
rs4807624	19	1167159	G	A	0.511	intron variant	SBNO2	-0.032	0.005	----	5.59e-11	0	0.753	1173010	×
rs61731111	19	3179519	T	C	0.048	missense variant	S1PR4	-0.099	0.017	--??	8.66e-09	20.9	0.261	768610
rs10424978	19	4837545	A	C	0.597	downstream gene variant	TICAM1	-0.062	0.005	----	8.47e-37	74.9	0.008	1177640	×
rs10410204	19	7224339	T	C	0.572	intron variant	INSR	0.055	0.005	++++	1.12e-29	74.4	0.008	1177680	×
rs149809017	19	8672590	ATTAG	A	0.252	intron variant	ACTL9	-0.048	0.007	--??	4.44e-12	0	0.706	768610
rs34536443	19	10352442	C	G	0.04	missense variant	TYK2	-0.141	0.013	----	3.07e-27	39.8	0.173	1178240	×
rs167479	19	11416089	G	T	0.544	downstream gene variant	RGL3	-0.036	0.005	----	2.62e-13	37.1	0.19	1160680	×
rs67257959	19	17047335	C	T	0.493	downstream gene variant	CPAMD8	0.027	0.005	++++	1.42e-08	0	0.706	1177710
rs12973608	19	18287220	C	A	0.646	upstream gene variant	JUND	0.054	0.005	++++	3.53e-27	39.7	0.174	1177970	×
rs148709337	19	21449307	G	C	0.017	downstream gene variant	ZNF429	0.142	0.022	+++?	4.73e-11	0	0.877	1043850
rs7508294	19	33252791	A	G	0.34	intergenic variant	SLC7A10	0.034	0.005	++++	3.44e-11	0	0.6	1178000
rs139224539	19	40400209	T	C	0.026	intron variant	HIPK4	0.145	0.026	?+??	1.29e-08	0	1	344168
rs7508601	19	49648429	A	T	0.426	intron variant	SCAF1	0.046	0.005	++++	3.51e-21	64.7	0.037	1177470	×
rs3826884	19	55226813	A	G	0.171	3 prime UTR variant	TMEM86B	0.048	0.006	++++	1.90e-14	2.1	0.382	1177660	×
rs748586223	20	6047428	ACACT	A	0.067	intron variant	LRRN4	-0.122	0.022	-???	2.70e-08	0	1	424442
rs2745803	20	17879062	G	A	0.188	regulatory region variant	SNX5	-0.054	0.006	----	1.55e-17	0	0.452	1178200	×
rs1203921	20	22604846	G	T	0.788	intron variant	FOXA2	0.071	0.006	++++	8.20e-33	83.8	0	1178280	×
rs62210126	20	48780716	A	G	0.351	intron variant	PREX1	0.028	0.005	++++	1.81e-08	0	0.648	1178380	×
rs438363	20	63566995	T	C	0.833	downstream gene variant	HELZ2	-0.042	0.007	----	1.79e-09	5.1	0.367	1178240
rs35731981	21	15418631	AT	A	0.272	intron variant	USP25	-0.05	0.007	--??	1.02e-13	68.3	0.076	768610	×
rs2829751	21	25457475	C	G	0.053	intergenic variant	MRPL39	-0.062	0.011	----	2.30e-08	47.3	0.128	1178330
rs113089178	21	31199921	C	A	0.072	intron variant	KRTAP19-8	0.059	0.01	+++?	3.22e-09	0	0.624	1042280
rs969478	21	33394161	T	G	0.205	intergenic variant	IFNGR2	0.038	0.006	++++	1.46e-10	29	0.238	1178180
rs11203203	21	42416077	A	G	0.341	intron variant	UBASH3A	0.04	0.005	++++	3.48e-15	0	0.673	1178330	×
rs5763767	22	30097893	A	G	0.473	intron variant	HORMAD2	-0.063	0.005	----	4.73e-39	61.9	0.049	1178550	×
rs2413029	22	31146151	G	A	0.759	intergenic variant	PLA2G3	-0.04	0.006	----	1.15e-12	22.8	0.274	1178470	×
rs2858483	22	37190632	C	A	0.412	upstream gene variant	C1QTNF6	0.084	0.005	++++	6.97e-67	40.6	0.168	1178020	×
rs2069235	22	39351775	A	G	0.309	intron variant	SYNGR1	0.035	0.005	+++-	1.33e-11	70.2	0.018	1178290	×
rs202626	22	41451186	A	C	0.776	upstream gene variant	ACO2	0.043	0.006	++++	5.81e-13	0	0.658	1178520	×
rs4824117	22	50456704	G	A	0.676	intron variant	ADM2	-0.032	0.005	----	7.40e-10	60.6	0.055	1178290	×
* Positions are on human genome build GRCh38. Variant consequences were annotated with Variant Effect Predictor. Abbreviations: EAF, Effect allele frequency; PHET, P-value for heterogeneity; N, total number

## Sheet: ST3
Supplementary Table 3: Per dataset effect estimates for lead variants in the genomic loci
SNP	Effect allele	United Kingdom Biobank				FinnGen Freeze 10			Copenhagen Hospital Biobank-Chronic Inflammatory Diseases				23andMe, Inc.			Discovery cohort meta-analysis
		BETA	SE	P	INFO	BETA	SE	P	BETA	SE	P	INFO	BETA	SE	P	BETA	SE	P	Direction	I2 (%)	PHET
rs10003123	A	-0.067	0.009	3.54e-15	0.999	-0.053	0.008	1.14e-12	-0.051	0.011	3.35e-06	0.998	-0.027	0.012	2.63e-02	-0.053	0.005	1.45e-28	----	59.9	5.83e-02
rs1005520	A	0.084	0.012	1.44e-12	0.994	0.06	0.011	1.08e-09	0.042	0.016	8.41e-03	0.979	0.033	0.017	5.15e-02	0.06	0.007	9.21e-20	++++	62.7	4.50e-02
rs10117575	A	-0.082	0.009	9.59e-20	0.992	-0.049	0.009	5.00e-10	-0.046	0.011	5.67e-05	0.989	-0.018	0.013	1.57e-01	-0.054	0.005	7.91e-27	----	83.8	3.43e-04
rs10174949	A	-0.056	0.009	2.47e-09	0.997	-0.035	0.009	1.01e-05	-0.043	0.012	2.63e-04	0.999	-0.037	0.013	6.38e-03	-0.043	0.005	9.38e-17	----	2	3.82e-01
rs10259879	G	0.045	0.01	2.97e-06	0.96	0.063	0.01	1.49e-12	0.025	0.012	4.29e-02	0.985	0.035	0.014	1.44e-02	0.045	0.006	2.92e-16	++++	54.3	8.70e-02
rs10270183	C	0.048	0.014	4.62e-04	0.992	0.058	0.015	2.06e-05	0.036	0.018	4.55e-02	0.999	0.049	0.019	9.13e-03	0.049	0.008	9.63e-10	++++	0	8.40e-01
rs10277273	G	-0.049	0.009	2.47e-08	0.975	-0.036	0.009	2.12e-05	-0.051	0.011	8.48e-06	0.947	-0.031	0.013	1.37e-02	-0.042	0.005	7.22e-17	----	0	4.88e-01
rs1029463	G	0.048	0.01	2.35e-06	0.993	0.076	0.015	1.50e-08	0.035	0.014	1.28e-02	1	0.068	0.014	2.60e-06	0.054	0.006	2.14e-17	++++	44.3	1.46e-01
rs1032129	C	-0.047	0.009	1.39e-07	0.994	-0.044	0.008	6.09e-09	-0.038	0.012	1.10e-03	0.999	-0.01	0.013	4.18e-01	-0.039	0.005	8.00e-15	----	54.1	8.81e-02
rs10410204	T	0.051	0.009	5.69e-09	1	0.07	0.008	1.28e-20	0.024	0.011	3.06e-02	0.999	0.067	0.012	5.27e-08	0.055	0.005	1.12e-29	++++	74.4	8.45e-03
rs10424978	A	-0.084	0.009	1.32e-21	0.973	-0.055	0.008	6.58e-13	-0.062	0.011	3.80e-08	0.99	-0.035	0.012	5.05e-03	-0.062	0.005	8.47e-37	----	74.9	7.54e-03
rs10472984	G	-0.059	0.009	6.32e-11	0.996	-0.051	0.008	4.76e-11	-0.046	0.012	6.31e-05	0.999	-0.049	0.013	1.41e-04	-0.052	0.005	3.06e-25	----	0	8.15e-01
rs10748781	A	-0.067	0.009	1.47e-14	0.984	-0.077	0.009	1.51e-22	-0.062	0.011	2.71e-08	0.996	-0.084	0.013	2.99e-11	-0.072	0.005	8.19e-48	----	0	4.93e-01
rs10753774	T	0.047	0.009	7.54e-07	0.989	0.042	0.008	5.81e-08	0.036	0.012	3.34e-03	0.988	0.037	0.014	6.35e-03	0.041	0.005	1.02e-15	++++	0	8.89e-01
rs1079418	G	-0.083	0.009	5.84e-19	0.998	-0.084	0.009	1.70e-22	-0.051	0.012	2.87e-05	0.997	-0.092	0.013	1.62e-12	-0.079	0.005	3.18e-49	----	54.8	8.44e-02
rs10814915	C	-0.035	0.009	4.27e-05	0.998	-0.071	0.008	1.59e-21	-0.022	0.011	4.41e-02	1	-0.042	0.012	5.05e-04	-0.046	0.005	7.16e-22	----	80.8	1.37e-03
rs10817674	A	0.021	0.009	2.16e-02	0.992	0.044	0.008	5.34e-09	0.017	0.012	1.46e-01	0.998	0.016	0.013	2.15e-01	0.028	0.005	2.86e-08	++++	52.3	9.83e-02
rs10820727	A	-0.013	0.012	2.96e-01	0.983	-0.098	0.013	4.00e-17	-0.055	0.016	7.34e-04	0.995	-0.018	0.018	3.18e-01	-0.048	0.007	1.84e-11	----	88.8	6.71e-06
rs10883688	C	0.031	0.009	3.55e-04	1	0.031	0.008	4.59e-05	0.042	0.011	1.62e-04	0.991	0.008	0.013	5.36e-01	0.029	0.005	1.33e-09	++++	30.2	2.31e-01
rs10906857	G	-0.035	0.009	5.48e-05	1	-0.028	0.008	1.86e-04	-0.012	0.011	3.05e-01	0.997	-0.027	0.012	2.77e-02	-0.027	0.005	2.70e-08	----	0	4.27e-01
rs10917470	A	0.067	0.009	5.08e-15	0.996	0.068	0.008	1.87e-19	0.079	0.011	1.07e-12	0.999	0.059	0.012	1.05e-06	0.068	0.005	9.71e-46	++++	0	6.88e-01
rs10940534	G	-0.042	0.01	1.03e-05	0.999	-0.028	0.009	7.83e-04	-0.024	0.012	5.09e-02	0.998	-0.021	0.013	1.17e-01	-0.031	0.005	1.11e-08	----	0	5.10e-01
rs11054900	A	0.045	0.009	3.01e-07	0.996	0.034	0.008	8.31e-06	0.028	0.011	1.34e-02	0.998	0.05	0.012	4.96e-05	0.039	0.005	2.38e-15	++++	0	4.52e-01
rs11066320	G	-0.17	0.009	7.69e-87	0.995	-0.143	0.008	8.19e-79	-0.119	0.011	3.21e-27	1	-0.105	0.012	4.24e-18	-0.141	0.005	9.11e-188	----	87.5	2.40e-05
rs11102009	T	0.057	0.009	2.62e-11	0.987	0.028	0.008	2.06e-04	0.024	0.011	2.76e-02	0.998	0.035	0.012	4.28e-03	0.038	0.005	6.66e-15	++++	63.1	4.36e-02
rs111254286	C	-0.042	0.011	1.73e-04	0.984	-0.036	0.011	2.58e-04	-0.035	0.014	1.05e-02	0.995	-0.029	0.016	7.11e-02	-0.037	0.006	4.70e-09	----	0	9.20e-01
rs11130215	G	0.075	0.011	2.98e-11	0.995	0.03	0.009	3.05e-04	0.022	0.015	1.32e-01	0.972	0.029	0.016	6.55e-02	0.042	0.006	3.06e-12	++++	76.1	5.76e-03
rs111352680	A	-0.068	0.01	3.81e-12	0.992	-0.054	0.009	2.36e-11	-0.058	0.012	3.03e-06	0.991	-0.027	0.014	5.45e-02	-0.055	0.005	1.57e-24	----	46.3	1.33e-01
rs11203203	A	0.048	0.009	7.10e-08	1	0.033	0.009	8.89e-05	0.042	0.011	2.58e-04	0.999	0.036	0.012	4.02e-03	0.04	0.005	3.48e-15	++++	0	6.73e-01
rs11209031	C	0.049	0.01	5.18e-07	0.992	0.028	0.011	3.44e-03	0.041	0.013	1.39e-03	0.991	0.05	0.014	3.17e-04	0.041	0.006	3.00e-13	++++	0	4.74e-01
rs11235601	T	-0.037	0.009	3.10e-05	0.998	-0.036	0.009	7.27e-06	-0.015	0.012	1.97e-01	0.997	-0.015	0.012	2.23e-01	-0.029	0.005	9.16e-09	----	26.6	2.52e-01
rs112433403	A	0.099	0.017	1.16e-08	0.971	0.042	0.022	3.16e-02	0.051	0.023	3.20e-02	0.984	0.012	0.026	6.49e-01	0.06	0.011	1.28e-08	++++	68.6	2.29e-02
rs113089178	C	0.055	0.016	7.56e-04	0.999	0.053	0.016	1.82e-04	0.078	0.022	3.62e-04	0.987			NA	0.059	0.01	3.22e-09	+++?	0	6.24e-01
rs113350646	A	-0.025	0.011	1.97e-02	0.998	-0.059	0.01	8.10e-12	-0.038	0.014	4.65e-03	0.999	-0.082	0.015	7.80e-08	-0.048	0.006	9.57e-17	----	74	9.24e-03
rs113473633	G	-0.166	0.029	7.94e-09	0.922	-0.082	0.035	1.07e-02	-0.041	0.038	2.74e-01	0.967			NA	-0.108	0.019	2.64e-08	---?	73.8	2.19e-02
rs113486199	A	-0.045	0.015	2.17e-03	0.996	-0.045	0.015	8.02e-04	-0.051	0.019	6.29e-03	0.997	-0.062	0.021	2.56e-03	-0.049	0.008	4.40e-09	----	0	9.05e-01
rs113864961	A	0.079	0.012	5.98e-11	0.979	0.059	0.011	4.55e-09	0.054	0.016	7.86e-04	0.984	0.054	0.019	4.13e-03	0.064	0.007	3.63e-21	++++	0	5.06e-01
rs114038078	C	0.061	0.015	8.23e-05	0.998			NA	0.061	0.021	3.12e-03	0.999	0.055	0.022	1.42e-02	0.06	0.011	3.22e-08	+?++	0	9.74e-01
rs114378220	T	0.11	0.016	3.97e-11	0.924	0.055	0.018	5.46e-04	0.075	0.023	1.30e-03	0.971			NA	0.082	0.011	1.07e-14	+++?	61.8	7.30e-02
rs11571297	C	-0.16	0.009	1.26e-77	0.989	-0.12	0.009	1.19e-53	-0.135	0.011	8.57e-34	0.996	-0.092	0.012	1.85e-14	-0.131	0.005	4.86e-160	----	87.2	3.22e-05
rs1157994	G	0.076	0.021	3.13e-04	0.995	0.096	0.021	4.42e-07	0.068	0.029	1.71e-02	0.994	0.113	0.031	1.94e-04	0.087	0.012	7.42e-13	++++	0	6.62e-01
rs11597804	T	0.023	0.009	7.58e-03	0.988	0.027	0.009	4.83e-04	0.039	0.011	5.19e-04	0.992	0.019	0.013	1.37e-01	0.027	0.005	4.90e-08	++++	0	6.33e-01
rs11675342	T	0.114	0.009	9.66e-40	0.997	0.108	0.008	5.84e-47	0.104	0.011	6.73e-21	0.994	0.094	0.012	7.75e-15	0.107	0.005	2.84e-109	++++	0	6.03e-01
rs11678980	A	0.052	0.009	4.45e-09	0.935	0.034	0.008	8.97e-06	0.04	0.011	3.53e-04	0.975	0.032	0.013	1.53e-02	0.041	0.005	2.95e-16	++++	0	4.59e-01
rs116909374	T	-0.124	0.023	4.32e-08	1	-0.217	0.025	3.34e-21	-0.02	0.03	5.06e-01	0.968			NA	-0.13	0.015	1.17e-18	---?	92.2	2.66e-06
rs11692085	T	0.03	0.009	6.97e-04	0.992	0.029	0.009	3.17e-04	0.018	0.012	1.17e-01	0.997	0.052	0.013	5.77e-05	0.031	0.005	1.20e-09	++++	21.3	2.83e-01
rs11718237	A	-0.055	0.009	1.87e-10	0.996	-0.028	0.009	2.96e-04	-0.048	0.011	1.57e-05	0.998	-0.038	0.012	2.25e-03	-0.042	0.005	7.52e-18	----	43	1.53e-01
rs1177282	G	-0.033	0.009	1.59e-04	0.998	-0.031	0.008	3.06e-05	-0.017	0.011	1.38e-01	0.996	-0.028	0.012	2.03e-02	-0.029	0.005	3.76e-09	----	0	6.82e-01
rs117780561	A	0.12	0.028	2.65e-05	0.929	0.079	0.027	1.43e-03	0.11	0.035	1.83e-03	0.969			NA	0.101	0.017	2.85e-09	+++?	0	5.44e-01
rs117876905	A	-0.166	0.039	1.68e-05	0.967	-0.103	0.018	1.49e-10	-0.049	0.041	2.39e-01	0.994			NA	-0.105	0.015	2.75e-12	---?	52.6	1.21e-01
rs11830037	A	0.07	0.016	1.35e-05	0.975	0.098	0.014	6.18e-14	0.091	0.022	3.64e-05	0.989	0.041	0.023	7.14e-02	0.08	0.009	1.99e-19	++++	42.1	1.59e-01
rs11889341	T	0.135	0.01	6.25e-41	0.994	0.117	0.01	2.37e-40	0.079	0.013	2.35e-09	0.997	0.057	0.014	7.49e-05	0.106	0.006	3.06e-79	++++	88.4	1.06e-05
rs11897732	A	0.028	0.009	9.81e-04	0.995	0.046	0.008	1.19e-09	0.032	0.011	3.56e-03	0.999	0.045	0.012	2.34e-04	0.038	0.005	6.93e-15	++++	0	4.21e-01
rs11919503	C	-0.045	0.011	3.95e-05	0.989	-0.047	0.011	1.31e-06	-0.03	0.014	4.14e-02	0.989	-0.05	0.016	2.10e-03	-0.044	0.006	2.79e-12	----	0	7.47e-01
rs1203921	G	0.06	0.011	1.20e-08	0.999	0.094	0.01	6.52e-24	0.028	0.014	3.80e-02	0.999	0.095	0.015	1.70e-10	0.071	0.006	8.20e-33	++++	83.8	3.43e-04
rs12117927	A	0.052	0.009	2.88e-09	0.951	0.035	0.008	6.21e-06	0.051	0.011	4.54e-06	0.976			NA	0.045	0.005	3.88e-17	+++?	14.8	3.09e-01
rs12124669	T	0.044	0.009	6.02e-07	1	0.027	0.009	9.22e-04	0.035	0.012	2.21e-03	0.998	0.04	0.013	1.42e-03	0.037	0.005	6.24e-13	++++	0	5.94e-01
rs12133235	C	-0.036	0.009	3.94e-05	0.994	-0.029	0.008	1.74e-04	-0.034	0.011	2.35e-03	0.995	-0.043	0.012	5.30e-04	-0.034	0.005	2.72e-12	----	0	8.34e-01
rs12187420	G	0.035	0.009	4.32e-05	0.986	0.03	0.008	7.62e-05	0.034	0.011	2.08e-03	0.995	0.021	0.012	7.85e-02	0.031	0.005	1.34e-10	++++	0	8.01e-01
rs121908866	A	2.038	0.184	6.88e-23	0.789			NA			NA				NA	2.038	0.184	1.90e-28	+???	0	1.00e+00
rs12206423	T	0.06	0.013	3.05e-06	0.995	0.059	0.011	1.37e-08	0.026	0.017	1.31e-01	0.998	0.042	0.018	2.27e-02	0.051	0.007	3.62e-13	++++	9.9	3.44e-01
rs12208103	T	0.027	0.009	2.16e-03	0.983	0.042	0.008	4.54e-08	0.032	0.011	5.04e-03	0.987	0.034	0.013	1.05e-02	0.034	0.005	6.92e-12	++++	0	6.77e-01
rs12277910	A	-0.135	0.019	1.64e-12	0.998	-0.086	0.016	2.99e-09	-0.111	0.026	1.39e-05	0.999	-0.064	0.026	1.53e-02	-0.1	0.01	1.47e-22	----	51.4	1.03e-01
rs12309446	G	-0.074	0.012	6.10e-10	0.997	-0.028	0.012	1.43e-02	-0.024	0.016	1.22e-01	0.998	-0.044	0.017	9.15e-03	-0.045	0.007	7.63e-11	----	68.6	2.27e-02
rs12325861	C	0.087	0.011	1.36e-14	1	0.078	0.01	2.48e-17	0.056	0.014	6.00e-05	0.999	0.049	0.016	2.11e-03	0.072	0.006	3.16e-32	++++	45.8	1.36e-01
rs12555501	C	0.109	0.017	7.35e-10	0.99	0.059	0.012	2.61e-08	0.04	0.022	7.16e-02	0.976	0.047	0.026	6.87e-02	0.066	0.008	2.41e-15	++++	63.9	4.00e-02
rs12582330	T	-0.077	0.01	1.05e-15	0.995	-0.045	0.009	2.00e-08	-0.031	0.012	1.04e-02	0.993	-0.034	0.014	1.26e-02	-0.05	0.005	1.04e-21	----	75.3	6.87e-03
rs12683611	A	0.041	0.01	7.46e-05	0.983	0.047	0.012	6.17e-06	0.032	0.014	2.15e-02	0.99	0.019	0.015	2.15e-01	0.037	0.006	1.23e-09	++++	0	4.58e-01
rs12736474	A	0.048	0.009	1.13e-07	0.985	0.053	0.009	4.01e-11	0.051	0.011	8.19e-06	0.998	0.027	0.013	3.37e-02	0.047	0.005	2.02e-20	++++	0.1	3.91e-01
rs12743883	G	0.044	0.009	8.70e-07	0.973	0.022	0.008	3.15e-03	0.046	0.011	5.83e-05	0.988	0.039	0.013	1.91e-03	0.036	0.005	3.75e-13	++++	30.4	2.30e-01
rs12786130	T	-0.037	0.01	1.99e-04	0.989	-0.036	0.01	6.71e-05	-0.033	0.013	8.47e-03	0.997	-0.014	0.014	3.24e-01	-0.032	0.006	9.59e-09	----	0	5.62e-01
rs12798028	T	0.039	0.009	8.34e-06	0.999	0.026	0.008	7.35e-04	0.033	0.011	3.17e-03	1	0.041	0.012	7.92e-04	0.034	0.005	4.80e-12	++++	0	6.72e-01
rs12804697	C	-0.122	0.017	3.25e-13	0.999	-0.058	0.015	1.71e-05	-0.067	0.02	7.91e-04	1	-0.057	0.023	1.46e-02	-0.078	0.009	6.70e-18	----	69	2.15e-02
rs12808357	A	0.028	0.009	1.18e-03	0.996	0.024	0.009	2.44e-03	0.031	0.011	4.82e-03	0.999	0.025	0.012	3.92e-02	0.027	0.005	4.35e-08	++++	0	9.50e-01
rs12865518	A	0.046	0.01	4.97e-06	0.984	0.048	0.01	5.31e-08	0.031	0.013	1.38e-02	0.984	0.047	0.015	1.65e-03	0.044	0.006	8.39e-15	++++	0	7.42e-01
rs12895622	A	-0.071	0.01	2.11e-13	0.776	-0.051	0.009	4.93e-10	-0.055	0.012	8.93e-06	0.839			NA	-0.059	0.006	3.41e-24	---?	23.4	2.71e-01
rs12919083	C	-0.033	0.009	3.16e-04	0.999	-0.026	0.009	1.72e-03	-0.04	0.012	7.73e-04	1	-0.034	0.013	7.94e-03	-0.032	0.005	5.95e-10	----	0	7.99e-01
rs12973608	C	0.07	0.009	3.79e-15	0.998	0.051	0.009	9.51e-11	0.045	0.012	1.13e-04	0.998	0.041	0.013	1.17e-03	0.054	0.005	3.53e-27	++++	39.7	1.74e-01
rs13090803	T	0.087	0.01	5.60e-17	0.985	0.074	0.012	6.13e-12	0.04	0.014	3.58e-03	0.994	0.052	0.015	7.70e-04	0.068	0.006	3.88e-28	++++	66.8	2.88e-02
rs13136820	T	-0.057	0.009	3.87e-10	0.985	-0.027	0.009	1.54e-03	-0.066	0.012	2.01e-08	0.991	-0.041	0.013	1.94e-03	-0.047	0.005	3.39e-19	----	65.9	3.22e-02
rs13137589	G	-0.076	0.009	2.67e-17	0.986	-0.064	0.009	1.81e-16	-0.065	0.012	1.84e-08	0.996	-0.056	0.013	9.43e-06	-0.067	0.005	2.78e-40	----	0	6.05e-01
rs13247499	A	-0.048	0.015	1.55e-03	0.989	-0.044	0.015	8.63e-04	-0.041	0.018	2.32e-02	0.993	-0.051	0.02	1.14e-02	-0.046	0.008	3.53e-08	----	0	9.83e-01
rs13408498	C	0.032	0.01	2.09e-03	0.99	0.038	0.011	1.42e-04	0.039	0.014	4.00e-03	0.99	0.051	0.015	5.35e-04	0.038	0.006	1.72e-10	++++	0	7.75e-01
rs1347400	G	0.04	0.009	4.78e-06	0.983	0.027	0.008	3.83e-04	0.012	0.011	2.78e-01	0.992	0.029	0.012	1.82e-02	0.028	0.005	4.93e-09	++++	22.4	2.76e-01
rs1371867	C	0.021	0.009	1.60e-02	1	0.033	0.008	1.39e-05	0.035	0.011	1.70e-03	0.999	0.028	0.012	2.08e-02	0.029	0.005	2.97e-09	++++	0	7.00e-01
rs139224539	T			NA		0.145	0.026	3.95e-10			NA				NA	0.145	0.026	1.29e-08	?+??	0	1.00e+00
rs140211448	T	0.097	0.051	5.66e-02	0.9	0.099	0.019	1.83e-08			NA		0.108	0.068	1.14e-01	0.1	0.018	1.30e-08	++?+	0	9.90e-01
rs140763487	T	0.115	0.035	1.11e-03	0.991	0.168	0.073	1.17e-02	0.191	0.047	6.65e-05	0.991	0.12	0.046	1.03e-02	0.14	0.023	8.88e-10	++++	0	5.75e-01
rs141456801	C	0.092	0.024	1.17e-04	0.928	0.138	0.037	4.55e-05	0.059	0.033	7.65e-02	0.942	0.048	0.043	2.65e-01	0.087	0.016	4.71e-08	++++	13	3.27e-01
rs146933328	C	-0.083	0.023	1.98e-04	0.979	-0.09	0.031	1.32e-03	-0.037	0.029	1.94e-01	0.998	-0.117	0.033	4.03e-04	-0.08	0.014	1.19e-08	----	15.5	3.14e-01
rs147780540	AT	-0.026	0.009	2.32e-03	0.993	-0.036	0.008	1.54e-06	-0.04	0.011	3.10e-04	0.999			NA	-0.033	0.005	2.20e-10	---?	0	5.68e-01
rs148709337	G	0.132	0.031	3.22e-05	0.916	0.139	0.049	1.65e-03	0.157	0.037	3.90e-05	0.988			NA	0.142	0.022	4.73e-11	+++?	0	8.77e-01
rs149007883	C	-0.304	0.089	3.82e-04	0.728	-0.165	0.037	8.45e-07			NA				NA	-0.186	0.034	4.94e-08	--??	52.4	1.47e-01
rs149012671	G	0.128	0.02	3.00e-10	0.999	0.074	0.021	1.24e-04	0.114	0.026	1.34e-05	0.999	0.125	0.035	4.04e-04	0.107	0.012	1.90e-19	++++	22.2	2.77e-01
rs149809017	ATTAG	-0.045	0.01	1.04e-05	0.981	-0.05	0.009	3.71e-09			NA				NA	-0.048	0.007	4.44e-12	--??	0	7.06e-01
rs150501030	G	0.14	0.032	1.70e-05	0.955	0.096	0.032	9.20e-04	0.078	0.039	4.44e-02	0.991	0.088	0.051	8.51e-02	0.105	0.018	7.40e-09	++++	0	5.99e-01
rs151102833	T	-0.041	0.014	3.87e-03	0.978	-0.048	0.011	2.11e-06	-0.072	0.018	5.72e-05	0.997	-0.028	0.021	1.68e-01	-0.048	0.007	9.82e-11	----	0	4.13e-01
rs151234	C	0.051	0.013	5.76e-05	0.997	0.09	0.012	1.08e-15	0.018	0.017	2.86e-01	0.971	0.046	0.023	4.31e-02	0.058	0.007	4.84e-15	++++	77.6	3.86e-03
rs1534430	T	-0.085	0.009	4.50e-22	0.993	-0.055	0.008	3.11e-13	-0.075	0.011	4.32e-11	0.998	-0.037	0.012	2.46e-03	-0.065	0.005	2.14e-40	----	75.5	6.56e-03
rs1599796	A	0.072	0.011	1.75e-11	1	0.036	0.01	2.92e-05	0.038	0.014	7.79e-03	0.997	0.03	0.015	5.27e-02	0.046	0.006	2.73e-15	++++	65.2	3.47e-02
rs167479	G	-0.028	0.009	9.17e-04	1	-0.047	0.008	5.79e-10	-0.043	0.012	2.17e-04	0.909	-0.018	0.013	1.75e-01	-0.036	0.005	2.62e-13	----	37.1	1.90e-01
rs1678509	T	-0.03	0.009	9.05e-04	0.993	-0.034	0.008	6.88e-06	-0.02	0.012	9.06e-02	0.996	-0.041	0.013	1.22e-03	-0.031	0.005	3.72e-10	----	0	6.24e-01
rs16903109	A	-0.072	0.012	6.27e-10	0.992	-0.052	0.012	2.21e-06	-0.03	0.015	4.14e-02	0.996	-0.043	0.016	7.68e-03	-0.053	0.007	3.06e-15	----	43.3	1.52e-01
rs17106230	A	0.077	0.078	3.24e-01	0.95	0.089	0.016	2.27e-09			NA				NA	0.088	0.016	3.38e-08	++??	0	8.84e-01
rs1724087	C	0.049	0.009	2.15e-08	0.974	0.036	0.009	4.95e-06	0.007	0.011	5.11e-01	0.976	0.034	0.013	8.36e-03	0.034	0.005	5.45e-12	++++	65	3.57e-02
rs17259544	A	0.068	0.011	6.98e-10	0.992	0.038	0.011	2.41e-04	0.035	0.015	1.65e-02	0.998	-0.004	0.016	8.03e-01	0.041	0.006	1.34e-10	+++-	78.8	2.69e-03
rs1738074	C	0.044	0.009	3.41e-07	1	0.043	0.008	1.89e-08	0.063	0.011	1.55e-08	0.997	0.039	0.012	1.23e-03	0.046	0.005	1.12e-21	++++	0	4.03e-01
rs174557	G	-0.065	0.009	2.38e-12	0.999			NA	-0.035	0.012	3.54e-03	1			NA	-0.054	0.007	2.68e-13	-?-?	74.3	4.84e-02
rs175035	T	-0.038	0.009	8.13e-06	0.998	-0.02	0.008	6.42e-03			NA		-0.042	0.013	8.05e-04	-0.032	0.005	5.21e-09	--?-	36.4	2.08e-01
rs17766836	T	0.029	0.01	2.73e-03	0.999	0.032	0.009	2.44e-04	0.042	0.012	6.81e-04	1	0.046	0.013	5.50e-04	0.035	0.005	8.19e-11	++++	0	6.82e-01
rs1790946	T	-0.053	0.009	7.54e-10	1	-0.048	0.008	2.12e-10	-0.015	0.011	1.70e-01	1	-0.054	0.012	7.48e-06	-0.044	0.005	3.91e-20	----	65.7	3.29e-02
rs1797071	C	-0.057	0.009	4.86e-10	0.975	-0.034	0.009	1.15e-05	-0.047	0.012	4.57e-05	0.996	0.003	0.013	8.43e-01	-0.038	0.005	8.47e-14	---+	80.5	1.52e-03
rs182120	C	0.027	0.009	4.39e-03	0.998	0.027	0.01	2.07e-03	0.039	0.012	1.50e-03	0.989	0.034	0.013	9.82e-03	0.03	0.005	1.57e-08	++++	0	8.43e-01
rs1877431	G	0.202	0.009	1.55e-114	0.995	0.213	0.008	5.90e-170	0.193	0.012	1.70e-63	0.996	0.228	0.013	8.80e-71	0.208	0.005	1.00e-300	++++	38.8	1.79e-01
rs1886082	T	-0.031	0.009	7.00e-04	0.985	-0.017	0.009	3.59e-02	-0.043	0.011	1.62e-04	0.993	-0.048	0.014	5.84e-04	-0.031	0.005	2.08e-09	----	42.3	1.58e-01
rs190719890	G			NA		0.15	0.024	3.47e-12			NA				NA	0.15	0.024	2.54e-10	?+??	0	1.00e+00
rs1930786	G	-0.042	0.009	2.96e-06	1	-0.02	0.008	6.90e-03	-0.031	0.011	6.62e-03	0.997	-0.038	0.013	2.41e-03	-0.032	0.005	1.42e-10	----	12.4	3.31e-01
rs1963848	A	0.051	0.009	5.54e-09	0.998	0.023	0.009	3.07e-03	0.035	0.011	1.66e-03	0.996	0.022	0.012	7.48e-02	0.034	0.005	4.28e-12	++++	53.5	9.18e-02
rs1972346	G	0.053	0.009	1.95e-09	0.961	0.021	0.008	5.60e-03	0.02	0.011	6.97e-02	0.974	0.023	0.012	6.07e-02	0.031	0.005	2.15e-10	++++	66.4	3.01e-02
rs198645	T	-0.022	0.01	2.88e-02	0.987	-0.045	0.009	1.45e-08	-0.022	0.012	7.89e-02	0.995	-0.052	0.014	2.20e-04	-0.035	0.005	8.44e-11	----	48.4	1.21e-01
rs200252298	T	0.083	0.013	8.83e-11	1	0.051	0.012	3.29e-06	0.075	0.017	1.17e-05	0.999			NA	0.068	0.008	2.08e-18	+++?	42.9	1.74e-01
rs2006787	C	0.035	0.009	8.33e-05	0.995	0.02	0.009	1.38e-02	0.025	0.011	2.84e-02	0.997	0.034	0.013	6.04e-03	0.028	0.005	2.56e-08	++++	0	6.22e-01
rs2008260	A	0.065	0.01	3.68e-10	0.993	0.028	0.011	7.52e-03	0.049	0.013	2.61e-04	0.995	0.039	0.015	1.14e-02	0.047	0.006	1.35e-14	++++	50.9	1.06e-01
rs2008262	T	-0.038	0.009	1.75e-05	1	-0.038	0.008	8.64e-07	-0.037	0.011	1.24e-03	0.998	-0.038	0.012	1.98e-03	-0.038	0.005	2.18e-14	----	0	1.00e+00
rs200949	G	0.101	0.012	3.57e-17	1	0.08	0.017	1.39e-07	0.025	0.017	1.28e-01	0.999	0.064	0.019	7.31e-04	0.074	0.008	1.95e-22	++++	78.7	2.76e-03
rs201121732	CT	-0.1	0.326	7.59e-01	0.744	0.167	0.017	7.25e-27			NA		0.037	0.156	8.10e-01	0.166	0.017	2.33e-22	-+??	0	4.14e-01
rs2012502	A	0.015	0.009	8.90e-02	0.988	0.038	0.009	8.99e-07	0.029	0.011	1.03e-02	0.994	0.051	0.012	4.13e-05	0.031	0.005	2.79e-10	++++	53.6	9.10e-02
rs2016105	A	0.114	0.025	5.84e-06	0.98	0.173	0.043	1.09e-05	0.083	0.034	1.40e-02	0.993			NA	0.115	0.018	1.91e-10	+++?	25.3	2.62e-01
rs202626	A	0.052	0.011	1.54e-06	0.996	0.038	0.01	1.79e-05	0.032	0.014	2.45e-02	0.999	0.049	0.015	1.27e-03	0.043	0.006	5.81e-13	++++	0	6.58e-01
rs2030135	T	-0.048	0.01	3.51e-06	0.97	-0.054	0.011	2.11e-08	-0.053	0.013	6.14e-05	1	-0.022	0.015	1.55e-01	-0.047	0.006	3.44e-15	----	9	3.48e-01
rs2041248	G	-0.038	0.011	1.12e-03	0.997	-0.069	0.011	1.00e-12	-0.015	0.016	3.51e-01	0.973	-0.036	0.016	3.11e-02	-0.045	0.006	3.20e-12	----	69	2.16e-02
rs2069235	A	0.047	0.009	3.44e-07	1	0.038	0.009	2.22e-06	0.04	0.012	8.50e-04	0.995	-0.003	0.013	8.45e-01	0.035	0.005	1.33e-11	+++-	70.2	1.80e-02
rs2071647	A	0.118	0.009	9.71e-36	0.997	0.078	0.009	2.28e-20	0.093	0.012	6.97e-15	0.999	0.066	0.013	8.80e-07	0.092	0.005	2.46e-67	++++	78	3.48e-03
rs2105782	C	-0.025	0.009	4.75e-03	0.999	-0.036	0.008	2.19e-06	-0.061	0.011	4.87e-08	0.999	-0.023	0.013	6.37e-02	-0.035	0.005	5.40e-13	----	60.5	5.50e-02
rs2111485	G	0.066	0.009	3.56e-14	1	0.066	0.008	6.16e-18	0.064	0.012	2.25e-08	0.993	0.036	0.012	3.61e-03	0.061	0.005	3.15e-35	++++	39.8	1.73e-01
rs2126526	G	-0.042	0.009	1.25e-06	0.998	-0.027	0.009	6.07e-04	-0.03	0.011	7.52e-03	0.999	-0.026	0.012	3.37e-02	-0.032	0.005	5.81e-11	----	0	5.64e-01
rs221811	T	-0.06	0.011	3.50e-08	0.981	-0.031	0.011	2.07e-03	-0.042	0.014	2.33e-03	0.99	-0.038	0.017	3.15e-02	-0.044	0.006	4.43e-12	----	22.6	2.75e-01
rs2234167	A	0.086	0.012	4.24e-12	1	0.068	0.013	2.55e-09	0.037	0.016	1.96e-02	0.993	0.053	0.017	2.60e-03	0.065	0.007	1.55e-20	++++	53.5	9.18e-02
rs2235544	A	-0.024	0.009	5.59e-03	0.996	-0.054	0.008	4.55e-13	-0.014	0.011	1.97e-01	0.994	-0.02	0.012	9.91e-02	-0.032	0.005	4.32e-11	----	74.8	7.73e-03
rs2243540	A	-0.044	0.015	2.70e-03	0.963	-0.056	0.013	8.39e-07	-0.049	0.018	5.95e-03	0.972	-0.054	0.022	1.38e-02	-0.051	0.008	8.78e-11	----	0	9.39e-01
rs2247314	C	-0.114	0.009	9.62e-36	0.997	-0.069	0.009	9.35e-19	-0.055	0.012	4.34e-06	0.998	-0.053	0.013	4.81e-05	-0.078	0.005	1.60e-52	----	87.5	2.59e-05
rs2280334	C	-0.028	0.009	1.98e-03	1	-0.038	0.009	1.72e-06	-0.004	0.012	7.05e-01	0.995	-0.034	0.013	6.63e-03	-0.028	0.005	3.36e-08	----	45.9	1.36e-01
rs2288786	A	-0.075	0.009	2.38e-16	0.999	-0.053	0.009	4.38e-11	-0.069	0.012	7.48e-09	1	-0.037	0.013	4.01e-03	-0.061	0.005	1.13e-31	----	57.5	7.00e-02
rs2297864	G	-0.058	0.014	5.48e-05	0.999	-0.04	0.013	7.73e-04	-0.058	0.02	2.92e-03	0.999	-0.053	0.021	1.09e-02	-0.05	0.008	3.26e-10	----	0	7.78e-01
rs235220	T	-0.054	0.011	1.93e-06	0.918	-0.044	0.01	2.59e-06	-0.041	0.014	3.52e-03	0.947	-0.022	0.017	2.08e-01	-0.043	0.006	3.57e-12	----	0	4.84e-01
rs2392239	C	0.043	0.009	5.35e-06	0.989	0.022	0.008	4.25e-03	0.036	0.012	2.31e-03	0.996	0.018	0.013	1.70e-01	0.03	0.005	3.83e-09	++++	21.3	2.82e-01
rs2413029	G	-0.024	0.01	1.26e-02	0.999	-0.044	0.01	1.01e-06	-0.051	0.013	5.13e-05	0.996	-0.049	0.014	5.71e-04	-0.04	0.006	1.15e-12	----	22.8	2.74e-01
rs2434973	C	0.068	0.012	2.65e-08	0.996	0.05	0.013	2.93e-05	0.051	0.016	1.36e-03	0.998	0.014	0.018	4.33e-01	0.051	0.007	1.26e-12	++++	52.7	9.58e-02
rs244689	G	-0.111	0.013	5.66e-18	0.992	-0.071	0.009	1.11e-16	-0.052	0.016	1.40e-03	0.991	-0.057	0.018	1.20e-03	-0.076	0.006	6.98e-33	----	73.4	1.04e-02
rs2511982	C	0.037	0.01	2.99e-04	0.979	0.037	0.009	1.61e-05			NA		0.036	0.015	1.34e-02	0.037	0.006	4.31e-09	++?+	0	9.99e-01
rs2629647	G	0.054	0.009	1.69e-09	0.992	0.044	0.009	9.05e-08	0.066	0.012	1.75e-08	0.999	-0.001	0.013	9.53e-01	0.044	0.005	5.58e-18	+++-	82.7	5.95e-04
rs2745803	G	-0.066	0.011	5.52e-10	0.994	-0.054	0.012	4.26e-07	-0.042	0.014	3.47e-03	0.99	-0.042	0.015	5.91e-03	-0.054	0.006	1.55e-17	----	0	4.52e-01
rs2762049	C	0.033	0.009	1.72e-04	0.999	0.048	0.009	1.06e-09	0.02	0.011	6.98e-02	0.999	0.02	0.012	9.99e-02	0.033	0.005	1.41e-11	++++	42.6	1.56e-01
rs2829751	C	-0.093	0.022	1.85e-05	0.986	-0.07	0.017	4.50e-06	-0.028	0.027	2.94e-01	0.995	-0.021	0.03	4.94e-01	-0.062	0.011	2.30e-08	----	47.3	1.28e-01
rs28435578	C	-0.147	0.011	6.24e-42	1	-0.142	0.013	4.47e-33	-0.086	0.014	1.10e-09	1	-0.137	0.016	7.54e-19	-0.131	0.007	5.52e-89	----	76.5	5.22e-03
rs2850248	A	0.022	0.009	1.60e-02	0.99	0.039	0.009	1.78e-06	0.054	0.012	4.24e-06	0.999	0.037	0.013	4.01e-03	0.036	0.005	2.32e-12	++++	37.2	1.89e-01
rs2858483	C	0.099	0.009	1.09e-30	0.999	0.077	0.008	3.08e-24	0.072	0.011	1.25e-10	1	0.08	0.012	4.41e-11	0.084	0.005	6.97e-67	++++	40.6	1.68e-01
rs28687418	A	-0.048	0.009	1.76e-07	0.992	-0.038	0.009	1.36e-06	-0.032	0.012	7.52e-03	0.998	0.008	0.013	5.41e-01	-0.033	0.005	1.76e-10	---+	77.3	4.14e-03
rs28707457	T	0.034	0.01	5.26e-04	0.965	0.049	0.009	4.26e-09			NA		0.017	0.014	2.23e-01	0.037	0.006	6.48e-10	++?+	48.7	1.42e-01
rs28801197	G	0.046	0.009	8.73e-08	0.976	0.027	0.008	2.94e-04	0.05	0.011	6.81e-06	0.983	0.047	0.013	2.39e-04	0.041	0.005	8.06e-17	++++	22.6	2.75e-01
rs28815856	C	0.025	0.009	5.09e-03	1	0.027	0.009	1.19e-03	0.045	0.011	8.66e-05	1	0.031	0.014	2.18e-02	0.03	0.005	3.26e-09	++++	0	5.49e-01
rs2921053	C	-0.089	0.009	3.88e-25	0.995	-0.061	0.008	8.55e-16	-0.052	0.011	2.61e-06	0.997	-0.063	0.012	2.49e-07	-0.068	0.005	1.98e-45	----	67.3	2.72e-02
rs30233	A	-0.027	0.009	1.91e-03	0.995	-0.053	0.008	4.62e-12	-0.017	0.011	1.23e-01	0.997	-0.012	0.012	3.10e-01	-0.031	0.005	1.01e-10	----	72.2	1.28e-02
rs3053352	CCT	0.039	0.01	3.48e-05	0.984	0.028	0.009	9.25e-04	0.039	0.012	1.43e-03	0.988			NA	0.035	0.006	2.60e-09	+++?	0	6.72e-01
rs3184504	C	-0.206	0.008	1.96e-129	1	-0.156	0.008	1.19e-93	-0.156	0.011	2.12e-45	0.999	-0.132	0.012	1.09e-27	-0.168	0.005	3.21e-268	----	90.7	4.38e-07
rs34485768	A	-0.078	0.024	1.05e-03	0.995	-0.09	0.035	4.45e-03	-0.116	0.034	5.10e-04	0.999	-0.081	0.036	2.22e-02	-0.089	0.015	8.32e-09	----	0	8.23e-01
rs34517439	A	0.048	0.013	2.06e-04	0.972	0.054	0.012	1.30e-06	0.064	0.016	8.77e-05	0.996	0.027	0.021	2.06e-01	0.051	0.007	3.44e-12	++++	0	5.66e-01
rs34536443	C	-0.177	0.022	3.96e-16	0.944	-0.124	0.024	2.50e-08	-0.139	0.029	1.24e-06	0.976	-0.098	0.031	1.64e-03	-0.141	0.013	3.07e-27	----	39.8	1.73e-01
rs34719890	A	0.067	0.011	5.69e-10	0.992	0.09	0.011	1.09e-20	0.052	0.015	3.55e-04	0.998	0.077	0.015	2.28e-07	0.074	0.006	1.65e-33	++++	40.7	1.67e-01
rs34793529	G	-0.061	0.01	3.71e-10	0.997	-0.051	0.01	4.35e-08	-0.045	0.013	6.82e-04	0.998	-0.051	0.014	2.69e-04	-0.053	0.006	9.26e-21	----	0	7.68e-01
rs34890574	A	-0.064	0.01	1.01e-10	0.997	-0.044	0.01	3.68e-06	-0.038	0.013	3.41e-03	0.997	-0.048	0.014	6.18e-04	-0.05	0.006	2.72e-18	----	9.2	3.47e-01
rs35014055	A	0.059	0.009	6.90e-12	0.995	0.036	0.009	2.30e-05	0.056	0.011	7.94e-07	0.994	0.036	0.013	3.60e-03	0.048	0.005	2.19e-21	++++	37.5	1.87e-01
rs35677470	A	0.077	0.015	5.55e-07	1	0.058	0.017	1.76e-04	-0.007	0.02	7.17e-01	0.991	0.076	0.026	3.43e-03	0.054	0.009	6.54e-09	++-+	75.4	6.68e-03
rs35731981	AT	-0.062	0.009	4.34e-11	0.997	-0.038	0.01	1.70e-05			NA		0.021	0.013	1.10e-01	-0.05	0.007	1.02e-13	--??	68.3	7.55e-02
rs35978921	C	0.064	0.009	7.04e-12	0.996	0.043	0.008	1.78e-08	0.053	0.012	1.34e-05	0.991	0.06	0.014	1.18e-05	0.054	0.005	2.76e-25	++++	0	3.94e-01
rs36144291	C	-0.039	0.011	3.96e-04	0.992	-0.046	0.01	6.42e-07	-0.053	0.014	2.45e-04	0.996	-0.052	0.015	6.70e-04	-0.046	0.006	4.47e-14	----	0	8.39e-01
rs366327	T	0.07	0.011	1.51e-10	0.975	0.044	0.012	5.87e-05	0.058	0.015	1.24e-04	0.99	0.055	0.015	3.17e-04	0.058	0.007	3.36e-19	++++	0	4.69e-01
rs3732378	A	0.083	0.011	7.45e-14	1	0.047	0.011	3.11e-06	0.037	0.015	1.04e-02	0.996	0.046	0.016	3.77e-03	0.057	0.006	2.24e-19	++++	65.6	3.32e-02
rs3758719	A	0.032	0.009	1.72e-04	0.998	0.029	0.008	1.29e-04	0.02	0.011	6.40e-02	0.998	0.027	0.012	2.84e-02	0.028	0.005	6.36e-09	++++	0	8.63e-01
rs3784099	A	-0.053	0.01	2.47e-08	1	-0.056	0.009	6.69e-12	-0.054	0.012	9.70e-06	0.998	-0.038	0.013	4.05e-03	-0.052	0.005	1.04e-22	----	0	7.18e-01
rs3795310	T	0.047	0.009	4.05e-08	0.998	0.023	0.009	2.86e-03	0.041	0.011	2.00e-04	0.997	0.022	0.012	7.15e-02	0.034	0.005	2.08e-12	++++	42.5	1.57e-01
rs3807307	C	0.054	0.009	1.98e-10	1	0.044	0.008	5.53e-09	0.032	0.011	4.21e-03	0.999	0.03	0.012	1.23e-02	0.043	0.005	5.92e-19	++++	25	2.61e-01
rs3813347	A	-0.058	0.016	3.36e-04	0.943	-0.039	0.011	1.94e-04	-0.026	0.017	1.31e-01	0.999	-0.061	0.019	1.09e-03	-0.044	0.008	5.08e-09	----	0	4.12e-01
rs3826884	A	0.044	0.011	1.05e-04	1	0.062	0.011	1.72e-09	0.051	0.014	3.45e-04	0.997	0.03	0.016	5.67e-02	0.048	0.006	1.90e-14	++++	2.1	3.82e-01
rs3888610	T	0.019	0.011	7.23e-02	0.996	0.057	0.01	5.58e-11	0.037	0.014	6.66e-03	0.999	0.032	0.015	3.16e-02	0.038	0.006	4.30e-11	++++	59	6.27e-02
rs3990829	CAG	0.04	0.009	4.12e-06	0.999	0.026	0.008	5.95e-04	0.036	0.011	1.52e-03	1			NA	0.033	0.005	3.24e-10	+++?	0	4.89e-01
rs4068540	G	0.042	0.01	1.05e-05	0.994	0.036	0.009	1.82e-05	0.02	0.013	1.20e-01	0.993			NA	0.035	0.006	3.30e-09	+++?	5.4	3.47e-01
rs427703	C	-0.029	0.01	2.99e-03	1	-0.027	0.009	7.01e-04	-0.026	0.013	4.17e-02	0.998	-0.043	0.013	1.41e-03	-0.03	0.005	1.96e-08	----	0	7.54e-01
rs4309622	A	0.031	0.009	4.39e-04	0.997	0.043	0.01	8.46e-07	0.007	0.012	5.38e-01	0.998	0.034	0.013	7.44e-03	0.03	0.005	4.96e-09	++++	48.1	1.23e-01
rs4369774	C	-0.036	0.009	2.89e-05	0.992	-0.023	0.008	2.12e-03	-0.016	0.011	1.39e-01	0.997	-0.028	0.012	2.05e-02	-0.027	0.005	3.06e-08	----	0	5.31e-01
rs438363	T	-0.055	0.014	8.84e-05	1	-0.032	0.01	2.73e-04	-0.035	0.02	7.97e-02	0.98	-0.063	0.02	1.85e-03	-0.042	0.007	1.79e-09	----	5.1	3.67e-01
rs4409785	C	0.133	0.011	7.69e-33	1	0.088	0.011	7.48e-19	0.098	0.014	1.90e-11	0.996	0.055	0.016	4.56e-04	0.099	0.006	1.97e-56	++++	83.6	3.86e-04
rs4445669	C	0.04	0.009	4.07e-06	0.998	0.048	0.008	1.46e-10	0.022	0.011	4.95e-02	0.997	0.041	0.012	6.33e-04	0.04	0.005	2.72e-16	++++	18.8	2.97e-01
rs447632	G	0.041	0.009	3.37e-06	0.995	0.031	0.008	4.50e-05	0.002	0.011	8.46e-01	0.997	0.022	0.012	8.12e-02	0.027	0.005	2.80e-08	++++	60.8	5.38e-02
rs45575135	T	-0.061	0.01	2.26e-10	0.99	-0.042	0.011	5.87e-05	-0.043	0.013	7.18e-04	0.999			NA	-0.05	0.006	2.50e-15	---?	3.9	3.53e-01
rs4619804	C	0.035	0.01	3.10e-04	0.989	0.046	0.009	6.05e-09	0.033	0.013	9.94e-03	0.995	0.028	0.014	4.09e-02	0.038	0.005	1.50e-12	++++	0	6.51e-01
rs4703589	C	-0.049	0.009	9.03e-09	0.997	-0.038	0.008	7.09e-07	-0.031	0.011	4.47e-03	0.998	-0.023	0.012	6.07e-02	-0.038	0.005	4.62e-15	----	16.4	3.09e-01
rs4713911	C	0.057	0.009	4.59e-10	0.998	0.031	0.009	1.68e-04	0.073	0.012	9.53e-10	0.997	0.047	0.013	3.56e-04	0.05	0.005	1.08e-21	++++	65.5	3.38e-02
rs4794063	T	0.083	0.01	1.11e-17	0.997	0.057	0.009	4.67e-12	0.071	0.012	7.86e-09	0.998	0.055	0.014	5.17e-05	0.067	0.005	2.11e-36	++++	38.9	1.79e-01
rs479777	C	-0.057	0.009	2.34e-10	0.996	-0.03	0.008	1.22e-04	-0.03	0.012	9.35e-03	1	-0.052	0.013	5.68e-05	-0.042	0.005	1.29e-16	----	54.7	8.52e-02
rs4807624	G	-0.038	0.009	9.89e-06	0.972	-0.033	0.008	8.77e-06	-0.026	0.011	2.27e-02	0.955	-0.024	0.013	7.85e-02	-0.032	0.005	5.59e-11	----	0	7.53e-01
rs4824117	G	-0.051	0.009	2.16e-08	0.995	-0.028	0.009	6.50e-04	-0.023	0.012	5.37e-02	0.999	-0.011	0.013	4.00e-01	-0.032	0.005	7.40e-10	----	60.6	5.48e-02
rs4841567	A	0.066	0.009	2.06e-14	0.992	0.038	0.008	4.62e-07	0.031	0.011	4.99e-03	0.996	0.044	0.012	3.06e-04	0.046	0.005	7.31e-22	++++	62.5	4.59e-02
rs4888945	G	-0.07	0.01	6.11e-12	0.996	-0.046	0.011	2.92e-06	-0.021	0.013	1.15e-01	0.996	-0.042	0.014	3.23e-03	-0.048	0.006	1.64e-16	----	66.8	2.88e-02
rs4933466	G	-0.047	0.009	1.24e-07	0.962	-0.046	0.008	2.14e-09	-0.038	0.011	7.14e-04	0.984	-0.064	0.012	3.01e-07	-0.048	0.005	5.85e-22	----	0	5.05e-01
rs4972613	G	0.032	0.009	2.52e-04	0.991	0.025	0.008	9.69e-04	0.063	0.011	1.23e-08	0.999	0.045	0.012	1.96e-04	0.038	0.005	8.01e-15	++++	63.7	4.08e-02
rs4984268	G	0.04	0.01	7.27e-05	0.995	0.045	0.009	1.36e-07	0.053	0.013	5.02e-05	0.995	0.054	0.014	1.27e-04	0.046	0.006	9.02e-17	++++	0	8.15e-01
rs4990988	G	-0.038	0.011	9.03e-04	0.691	-0.042	0.009	8.74e-07	-0.051	0.013	9.40e-05	0.908			NA	-0.043	0.006	1.35e-11	---?	0	7.23e-01
rs536701209	A	-0.141	0.163	3.87e-01	0.826	0.23	0.029	3.63e-18			NA				NA	0.218	0.029	2.44e-14	-+??	80.1	2.51e-02
rs542166863	C			NA		0.199	0.029	3.41e-14			NA				NA	0.199	0.029	5.49e-12	?+??	0	1.00e+00
rs55792153	C	0.057	0.01	7.29e-09	0.995	0.04	0.009	1.03e-06	0.053	0.013	3.83e-05	0.998	0.007	0.014	5.99e-01	0.042	0.005	7.25e-15	++++	68.6	2.29e-02
rs55836957	A	0.061	0.01	2.50e-09	0.992	0.024	0.01	5.88e-03	0.045	0.013	5.74e-04	0.996	0.029	0.015	4.33e-02	0.04	0.006	1.30e-12	++++	61.7	4.97e-02
rs56011703	T	0.065	0.012	1.76e-07	0.967	0.069	0.015	3.60e-07	0.039	0.018	3.07e-02	0.978	0.023	0.019	2.22e-01	0.054	0.008	1.63e-12	++++	43.6	1.50e-01
rs561561913	AGTG	-0.044	0.009	7.10e-07	0.997	-0.03	0.009	1.97e-04	-0.034	0.012	3.04e-03	0.995			NA	-0.036	0.006	4.65e-11	---?	0	4.94e-01
rs56287910	T	0.049	0.009	1.93e-08	0.997	0.039	0.008	2.93e-07	0.022	0.011	4.97e-02	0.998	0.042	0.012	6.07e-04	0.039	0.005	6.35e-16	++++	18.6	2.98e-01
rs565460339	A	0.064	0.073	3.82e-01	0.836	0.189	0.029	1.35e-12			NA				NA	0.172	0.027	2.89e-10	++??	60.7	1.11e-01
rs5763767	A	-0.077	0.009	3.47e-19	1	-0.063	0.008	3.66e-17	-0.062	0.011	1.98e-08	1	-0.035	0.012	3.27e-03	-0.063	0.005	4.73e-39	----	61.9	4.86e-02
rs5865	T	-0.06	0.009	3.90e-11	0.996	-0.032	0.009	9.59e-05	-0.015	0.012	2.17e-01	0.998	-0.045	0.013	3.97e-04	-0.04	0.005	8.07e-15	----	70.7	1.65e-02
rs59384702	T	-0.049	0.01	3.30e-07	0.995	-0.029	0.01	9.97e-04	-0.045	0.013	3.70e-04	0.994	-0.05	0.014	2.76e-04	-0.042	0.006	2.69e-14	----	0	4.39e-01
rs60028768	A	-0.036	0.009	7.89e-05	0.996	-0.03	0.008	6.07e-05	-0.027	0.011	1.68e-02	0.998	-0.013	0.013	3.06e-01	-0.029	0.005	7.29e-09	----	0	5.45e-01
rs600619	G	-0.052	0.01	4.30e-08	0.993	-0.028	0.009	5.27e-04	-0.061	0.012	4.87e-07	0.998	-0.022	0.014	1.16e-01	-0.041	0.005	1.41e-14	----	63.4	4.21e-02
rs60392867	G	-0.045	0.01	9.42e-06	0.971			NA	-0.03	0.014	3.65e-02	0.965	-0.066	0.015	7.43e-06	-0.046	0.007	1.85e-10	-?--	37.1	2.04e-01
rs60444315	T	0.079	0.015	3.01e-07	0.999			NA	0.076	0.022	6.71e-04	0.945			NA	0.078	0.013	5.68e-10	+?+?	0	9.10e-01
rs61087358	A	0.039	0.011	2.05e-04	0.993	0.031	0.009	9.21e-05	0.027	0.014	5.29e-02	0.983	0.041	0.016	8.55e-03	0.034	0.006	1.62e-09	++++	0	8.46e-01
rs61334194	G	-0.042	0.011	1.27e-04	1	-0.032	0.013	6.85e-03	-0.048	0.014	4.82e-04	0.989	-0.03	0.016	4.92e-02	-0.038	0.007	2.60e-09	----	0	7.72e-01
rs61731111	T	-0.144	0.043	7.51e-04	1	-0.09	0.019	1.02e-07			NA				NA	-0.099	0.017	8.66e-09	--??	20.9	2.61e-01
rs61759532	T	0.077	0.01	1.89e-14	0.943	0.079	0.01	1.33e-16	0.07	0.013	1.12e-07	0.964	0.042	0.016	7.70e-03	0.071	0.006	7.65e-34	++++	29.8	2.33e-01
rs61916675	G	0.04	0.009	1.21e-05	0.994	0.052	0.009	6.46e-11	0.015	0.012	1.97e-01	0.984	0.042	0.013	1.28e-03	0.04	0.005	8.40e-15	++++	52.4	9.80e-02
rs62189580	G	-0.041	0.009	3.68e-06	0.994	-0.049	0.009	1.22e-09	-0.032	0.011	5.59e-03	0.976	-0.046	0.012	1.68e-04	-0.043	0.005	2.11e-17	----	0	6.42e-01
rs62210126	A	0.036	0.009	7.99e-05	0.994	0.03	0.009	1.13e-04	0.02	0.012	8.68e-02	0.999	0.02	0.013	1.15e-01	0.028	0.005	1.81e-08	++++	0	6.48e-01
rs62260713	A	0.032	0.011	3.06e-03	0.981	0.034	0.011	4.63e-04	0.044	0.014	1.49e-03	0.986	0.029	0.016	6.99e-02	0.035	0.006	1.73e-08	++++	0	8.90e-01
rs62476229	G	0.049	0.009	1.22e-07	0.99	0.042	0.009	2.15e-07	0.038	0.012	1.46e-03	0.988	0.051	0.014	1.87e-04	0.045	0.005	8.98e-18	++++	0	8.49e-01
rs6433899	A	-0.045	0.01	4.92e-06	0.989	-0.043	0.01	7.36e-07	-0.032	0.013	1.59e-02	1			NA	-0.042	0.006	9.80e-12	---?	0	6.95e-01
rs6502119	T	-0.042	0.009	2.03e-06	0.999	-0.031	0.008	4.15e-05	-0.034	0.012	3.52e-03	0.987	-0.016	0.013	2.17e-01	-0.033	0.005	3.36e-11	----	0	4.53e-01
rs6505765	G	0.067	0.009	5.89e-14	0.998	0.034	0.009	1.47e-05	0.03	0.011	8.51e-03	0.999	0.026	0.013	4.61e-02	0.043	0.005	2.53e-17	++++	73.8	9.43e-03
rs659118	G	0.067	0.009	3.95e-14	0.997	0.048	0.008	3.10e-10	0.039	0.011	5.72e-04	0.997	0.026	0.013	3.77e-02	0.049	0.005	3.67e-23	++++	63.2	4.30e-02
rs6674895	C	-0.041	0.01	4.15e-05	0.998	-0.048	0.009	1.02e-08	-0.065	0.013	6.11e-07	0.995	-0.021	0.014	1.28e-01	-0.045	0.006	5.89e-16	----	43.8	1.48e-01
rs6679677	A	0.374	0.013	4.35e-179	1	0.306	0.011	3.52e-198	0.255	0.016	4.18e-52	0.999	0.242	0.02	1.42e-33	0.309	0.007	1.00e-300	++++	93.9	1.28e-10
rs668574	T	-0.036	0.009	4.39e-05	0.999	-0.039	0.009	7.83e-07	-0.025	0.012	3.40e-02	0.999	-0.044	0.013	4.62e-04	-0.036	0.005	5.35e-13	----	0	6.89e-01
rs6717548	T	-0.042	0.01	4.44e-05	1			NA	-0.049	0.013	1.33e-04	0.997	-0.027	0.014	5.21e-02	-0.04	0.007	7.12e-09	-?--	0	5.11e-01
rs67190063	C	0.07	0.009	2.64e-16	0.997	0.04	0.008	1.76e-07	0.053	0.011	1.49e-06	0.998	0.022	0.012	6.83e-02	0.05	0.005	2.36e-24	++++	75.6	6.38e-03
rs6724363	T	0.029	0.01	3.02e-03	0.995	0.093	0.009	4.31e-33	0.037	0.012	3.06e-03	0.988	0.082	0.014	1.99e-09	0.062	0.005	2.04e-32	++++	90.4	7.24e-07
rs6724738	G	0.041	0.01	4.29e-05	0.975	0.051	0.009	9.11e-11	0.032	0.013	1.10e-02	0.98	0.022	0.015	1.26e-01	0.041	0.005	4.73e-14	++++	15.3	3.15e-01
rs67257959	C	0.031	0.009	2.78e-04	0.998	0.029	0.008	9.32e-05	0.028	0.011	1.21e-02	0.994	0.014	0.012	2.34e-01	0.027	0.005	1.42e-08	++++	0	7.06e-01
rs674755	A	-0.04	0.009	3.72e-06	0.996	-0.033	0.008	1.05e-05	-0.036	0.011	1.04e-03	0.997	-0.015	0.012	2.26e-01	-0.033	0.005	8.59e-12	----	1	3.87e-01
rs6786283	T	0.039	0.009	7.23e-06	1	0.038	0.009	6.81e-07	0.013	0.011	2.33e-01	0.997	0.015	0.012	2.12e-01	0.03	0.005	7.92e-10	++++	47.3	1.28e-01
rs6798061	T	-0.031	0.009	3.29e-04	0.996	-0.04	0.009	3.16e-07	-0.045	0.011	5.04e-05	0.997	-0.018	0.012	1.37e-01	-0.035	0.005	1.72e-12	----	9.6	3.45e-01
rs6860245	C	-0.05	0.01	4.34e-07	0.994	-0.019	0.011	6.44e-02	-0.024	0.013	6.69e-02	0.999	-0.043	0.014	2.04e-03	-0.035	0.006	2.39e-09	----	44.5	1.44e-01
rs6867130	C	-0.045	0.009	2.61e-07	0.999	-0.019	0.008	1.27e-02	-0.013	0.011	2.57e-01	0.996	-0.025	0.013	5.06e-02	-0.027	0.005	4.37e-08	----	55.4	8.10e-02
rs6885099	G	0.076	0.009	3.51e-18	0.999	0.128	0.008	1.88e-64	0.066	0.011	5.48e-09	0.999	0.127	0.012	5.83e-25	0.1	0.005	1.20e-93	++++	90.9	3.24e-07
rs6914622	T	0.099	0.009	6.02e-28	0.99	0.068	0.009	1.24e-15	0.089	0.012	5.07e-14	0.998	0.104	0.013	1.33e-15	0.089	0.005	1.24e-64	++++	60.1	5.71e-02
rs6939799	A	0.106	0.013	1.82e-16	0.991	0.087	0.018	1.71e-07	0.052	0.035	1.32e-01	0.698	0.06	0.021	5.00e-03	0.089	0.009	6.23e-23	++++	37.1	1.90e-01
rs6953445	A	-0.048	0.009	7.92e-08	0.991	-0.031	0.009	4.88e-05	-0.027	0.011	1.90e-02	0.998	-0.021	0.013	1.05e-01	-0.034	0.005	8.94e-12	----	28.1	2.43e-01
rs6982308	G	0.059	0.009	7.78e-12	0.992	0.036	0.008	1.42e-06	0.03	0.011	6.71e-03	0.996	0.034	0.012	5.37e-03	0.042	0.005	4.17e-18	++++	49.1	1.17e-01
rs705705	C	0.07	0.009	8.16e-15	0.987	0.078	0.009	1.69e-22	0.074	0.012	2.72e-10	0.987	0.069	0.013	1.43e-07	0.073	0.005	7.05e-47	++++	0	9.04e-01
rs706779	C	-0.083	0.009	5.17e-22	0.999	-0.067	0.009	6.55e-18	-0.054	0.011	1.23e-06	0.999	-0.049	0.012	5.41e-05	-0.066	0.005	1.36e-42	----	57.5	6.99e-02
rs7088058	T	-0.055	0.009	1.95e-10	0.997	-0.039	0.009	2.92e-06	-0.043	0.011	1.09e-04	0.999	-0.006	0.012	6.51e-01	-0.04	0.005	2.45e-15	----	72.7	1.18e-02
rs7127620	G	-0.028	0.009	1.92e-03	0.988	-0.05	0.009	1.68e-10	-0.032	0.012	5.95e-03	0.997	-0.026	0.013	4.29e-02	-0.036	0.005	1.03e-12	----	28.4	2.42e-01
rs71508903	T	0.115	0.011	1.27e-26	0.981	0.086	0.011	1.85e-19	0.102	0.014	1.89e-13	0.993	0.072	0.015	3.95e-06	0.096	0.006	4.91e-57	++++	54	8.87e-02
rs716712	G	0.074	0.014	9.17e-08	0.997	0.034	0.014	8.33e-03	0.089	0.019	1.45e-06	0.999	0.054	0.02	7.02e-03	0.061	0.008	4.09e-14	++++	55.6	7.98e-02
rs7170151	T	0.074	0.01	3.14e-14	0.995	0.048	0.009	7.33e-09	0.028	0.013	2.73e-02	0.998	0.04	0.014	3.61e-03	0.051	0.005	3.31e-21	++++	69.6	1.98e-02
rs7192652	G	-0.04	0.009	3.02e-06	0.993	-0.032	0.008	2.16e-05	-0.046	0.011	3.90e-05	0.996	-0.022	0.012	6.45e-02	-0.036	0.005	1.49e-13	----	0	4.82e-01
rs72730041	T	0.054	0.012	6.30e-06	1	0.038	0.013	1.22e-03	0.035	0.016	2.89e-02	0.997	0.029	0.017	8.83e-02	0.041	0.007	3.14e-09	++++	0	6.01e-01
rs72775269	G	0.056	0.011	6.94e-07	0.996	0.065	0.011	4.47e-11	0.047	0.014	1.09e-03	0.997	0.024	0.016	1.27e-01	0.052	0.006	9.18e-17	++++	35.7	1.98e-01
rs72789324	C	-0.035	0.009	1.58e-04	0.994	-0.031	0.009	1.76e-04	-0.028	0.012	2.14e-02	0.995	-0.026	0.013	5.15e-02	-0.031	0.005	4.16e-09	----	0	9.45e-01
rs72859188	C	0.194	0.038	5.84e-07	0.996	0.118	0.023	1.77e-08	0.137	0.035	1.53e-04	0.998	0.182	0.046	1.04e-04	0.143	0.016	6.26e-19	++++	19.9	2.90e-01
rs72922276	A	-0.094	0.014	1.07e-11	0.983	-0.061	0.013	2.12e-07	-0.075	0.018	2.18e-05	0.996	-0.047	0.021	2.41e-02	-0.072	0.008	2.01e-20	----	35.3	2.00e-01
rs72980748	T	-0.056	0.011	9.78e-08	0.989	-0.034	0.01	3.48e-04	-0.024	0.013	7.04e-02	0.999	-0.037	0.015	1.29e-02	-0.039	0.006	3.20e-11	----	27.6	2.46e-01
rs73191618	A	-0.055	0.013	2.41e-05	0.989	-0.043	0.017	5.04e-03	-0.052	0.018	3.29e-03	0.997	-0.067	0.019	4.71e-04	-0.054	0.008	3.40e-11	----	0	8.33e-01
rs73192661	T	-0.126	0.009	6.26e-48	0.992	-0.099	0.009	3.38e-37	-0.082	0.011	2.17e-13	0.995	-0.054	0.012	1.20e-05	-0.097	0.005	1.60e-87	----	88	1.50e-05
rs7333647	C	0.119	0.009	2.87e-37	0.995	0.073	0.009	1.81e-19	0.076	0.012	5.33e-10	0.992	0.067	0.013	6.78e-07	0.087	0.005	1.70e-62	++++	82.9	5.44e-04
rs7428387	C	-0.042	0.009	2.21e-06	1	-0.024	0.009	2.34e-03	-0.029	0.011	1.15e-02	1			NA	-0.032	0.006	4.75e-09	---?	10.9	3.26e-01
rs7451690	T	-0.041	0.009	2.39e-06	0.979	-0.024	0.008	1.43e-03	-0.036	0.011	1.03e-03	0.986	-0.011	0.013	3.95e-01	-0.03	0.005	8.62e-10	----	34.3	2.07e-01
rs74745605	G	0.054	0.012	3.20e-06	0.993	0.077	0.01	2.04e-18	0.025	0.014	7.32e-02	0.995	0.038	0.016	2.16e-02	0.056	0.006	8.30e-20	++++	72.2	1.30e-02
rs748586223	ACACT	-0.122	0.022	1.89e-08	0.645			NA			NA				NA	-0.122	0.022	2.70e-08	-???	0	1.00e+00
rs7508294	A	0.04	0.009	1.21e-05	0.996	0.028	0.009	4.13e-04	0.026	0.012	2.60e-02	0.989	0.043	0.013	7.93e-04	0.034	0.005	3.44e-11	++++	0	6.00e-01
rs7508601	A	0.063	0.009	4.31e-13	0.992	0.044	0.008	4.94e-09	0.043	0.011	1.39e-04	0.996	0.019	0.013	1.34e-01	0.046	0.005	3.51e-21	++++	64.7	3.67e-02
rs7516441	A	0.063	0.013	1.65e-06	0.953	0.053	0.016	2.56e-04	0.063	0.017	3.09e-04	0.972	0.018	0.018	3.32e-01	0.052	0.008	3.47e-11	++++	33.4	2.12e-01
rs76428106	C	0.454	0.034	2.93e-37	0.923	0.24	0.036	2.85e-13	0.307	0.037	7.20e-16	0.985	0.274	0.061	1.09e-05	0.333	0.02	1.68e-65	++++	85.5	1.22e-04
rs76930710	C	-0.116	0.023	2.53e-07	0.982	-0.084	0.027	4.73e-04	-0.048	0.029	1.01e-01	0.998	-0.05	0.035	1.53e-01	-0.083	0.014	1.76e-09	----	32.7	2.16e-01
rs7701443	G	-0.056	0.009	1.71e-10	1	-0.044	0.009	1.70e-08	-0.047	0.012	4.68e-05	0.978	-0.042	0.012	6.69e-04	-0.048	0.005	3.49e-22	----	0	7.38e-01
rs7748169	C	0.062	0.01	7.52e-10	0.99	0.04	0.01	1.01e-05	0.042	0.013	1.36e-03	0.998	0.036	0.015	1.41e-02	0.047	0.006	2.55e-16	++++	16.2	3.11e-01
rs7754251	C	0.12	0.009	1.76e-43	0.999	0.082	0.008	7.88e-28	0.071	0.011	1.28e-10	0.999	0.064	0.012	1.25e-07	0.089	0.005	1.31e-75	++++	85	1.75e-04
rs7822344	T	0.043	0.011	7.29e-05	1	0.036	0.01	7.63e-05	0.046	0.014	9.11e-04	0.975	0.032	0.015	3.00e-02	0.039	0.006	4.22e-11	++++	0	8.79e-01
rs7853472	A	0.053	0.009	1.04e-09	0.997	0.093	0.008	1.65e-34	0.06	0.011	7.79e-08	0.999	0.063	0.012	2.72e-07	0.07	0.005	2.26e-46	++++	75.9	5.93e-03
rs78534766	A	0.356	0.049	2.92e-12	1	0.291	0.042	2.57e-14			NA		0.268	0.075	4.46e-04	0.311	0.029	3.25e-26	++?+	0	4.99e-01
rs79192893	T	-0.097	0.021	4.97e-06	0.979	-0.056	0.024	1.09e-02	-0.081	0.026	1.79e-03	0.985	-0.016	0.034	6.35e-01	-0.071	0.013	2.58e-08	----	33.9	2.09e-01
rs793094	A	-0.014	0.009	1.05e-01	0.989	-0.036	0.008	1.59e-06	-0.037	0.011	9.64e-04	0.998	-0.027	0.012	3.05e-02	-0.028	0.005	8.71e-09	----	27	2.50e-01
rs7940345	C	-0.024	0.009	9.14e-03	0.994	-0.037	0.009	1.47e-05	-0.022	0.012	6.99e-02	0.999	-0.041	0.013	1.73e-03	-0.031	0.005	7.54e-09	----	0	5.57e-01
rs794999	G	-0.079	0.01	8.05e-16	1	-0.078	0.01	1.74e-18	-0.051	0.012	4.08e-05	0.998	-0.057	0.014	3.16e-05	-0.069	0.006	2.00e-36	----	34.9	2.03e-01
rs7955141	C	0.053	0.009	6.62e-10	0.995	0.026	0.008	5.58e-04	0.026	0.011	2.31e-02	0.951	0.022	0.012	7.20e-02	0.034	0.005	2.75e-12	++++	59.7	5.90e-02
rs7955910	T	0.027	0.009	1.52e-03	0.996	0.017	0.008	2.84e-02	0.048	0.011	1.71e-05	0.988	0.02	0.012	9.95e-02	0.027	0.005	4.30e-08	++++	42.7	1.55e-01
rs7986825	G	-0.051	0.014	4.36e-04	0.995	-0.045	0.016	1.41e-03	-0.047	0.019	1.42e-02	0.999	-0.075	0.02	1.37e-04	-0.053	0.008	3.46e-10	----	0	6.61e-01
rs80173139	G	0.224	0.014	4.37e-55	1	0.205	0.012	1.61e-73	0.187	0.017	3.18e-26	1	0.201	0.02	3.35e-22	0.207	0.008	1.66e-162	++++	0	4.14e-01
rs80258271	C	0.06	0.015	6.40e-05	0.99	0.039	0.014	2.36e-03	0.048	0.021	2.33e-02	0.988	0.038	0.021	7.84e-02	0.047	0.009	2.77e-08	++++	0	7.35e-01
rs8075441	G	0.029	0.009	5.94e-04	0.996	0.038	0.008	4.22e-07	0.029	0.011	8.19e-03	0.998	0.001	0.012	9.53e-01	0.028	0.005	7.08e-09	++++	53.4	9.20e-02
rs818022	T	-0.031	0.01	1.67e-03	0.996	-0.036	0.009	1.66e-05	-0.029	0.013	2.11e-02	0.999	-0.024	0.014	7.86e-02	-0.032	0.006	8.50e-09	----	0	9.11e-01
rs864898	A	-0.071	0.009	2.79e-16	0.999	-0.045	0.008	1.98e-09	-0.092	0.011	1.45e-16	0.999	-0.039	0.012	1.17e-03	-0.061	0.005	1.66e-36	----	81.1	1.19e-03
rs872071	A	-0.065	0.009	4.56e-14	1	-0.051	0.008	9.24e-12	-0.058	0.011	4.14e-07	0.999	-0.046	0.012	1.31e-04	-0.056	0.005	6.98e-31	----	0	5.56e-01
rs881858	A	0.066	0.009	8.24e-13	1	0.101	0.009	2.21e-35	0.034	0.012	5.26e-03	0.999	0.085	0.013	1.42e-10	0.076	0.005	9.41e-47	++++	85.5	1.24e-04
rs897586	A	-0.079	0.009	1.78e-18	0.996	-0.065	0.009	1.31e-15	-0.057	0.011	6.85e-07	0.996	-0.057	0.013	8.25e-06	-0.066	0.005	5.70e-39	----	6.5	3.61e-01
rs911760	A	0.082	0.011	5.49e-14	0.898	0.04	0.01	1.02e-05	0.055	0.013	4.07e-05	0.956	0.054	0.015	3.22e-04	0.058	0.006	2.00e-22	++++	64.2	3.89e-02
rs926103	C	-0.049	0.009	3.63e-08	0.984	-0.057	0.008	8.91e-14	-0.02	0.011	8.72e-02	0.998	-0.014	0.013	2.79e-01	-0.041	0.005	2.03e-16	----	76.8	4.81e-03
rs9270911	T	0.193	0.009	4.80e-109	0.998	0.223	0.008	1.92e-193	0.157	0.011	3.11e-46	1	0.137	0.013	1.05e-27	0.188	0.005	1.00e-300	++++	92.9	3.84e-09
rs9309268	G	0.115	0.018	6.42e-10	0.999	0.051	0.022	9.52e-03	0.104	0.023	5.71e-06	1	0.074	0.026	5.08e-03	0.09	0.011	1.61e-16	++++	47.4	1.27e-01
rs932036	T	0.068	0.009	1.18e-13	0.997	0.064	0.009	1.33e-14	0.05	0.012	3.91e-05	1	0.031	0.013	1.68e-02	0.057	0.005	4.02e-28	++++	52.5	9.72e-02
rs932635	A	0.076	0.009	2.54e-18	0.996	0.056	0.009	4.05e-13	0.054	0.011	1.76e-06	1	0.043	0.012	4.32e-04	0.06	0.005	2.28e-34	++++	49.4	1.15e-01
rs937482	G	-0.028	0.009	1.04e-03	0.998	-0.04	0.008	7.20e-08	-0.047	0.011	2.28e-05	0.999	-0.017	0.012	1.53e-01	-0.034	0.005	1.27e-12	----	30.5	2.29e-01
rs938725	G	-0.057	0.011	2.52e-07	0.997	-0.069	0.009	3.30e-16	-0.077	0.014	2.51e-08	0.998	-0.055	0.015	3.48e-04	-0.065	0.006	6.98e-29	----	0	6.09e-01
rs9487714	A	-0.039	0.009	6.46e-06	0.997	-0.028	0.008	1.72e-04	-0.011	0.011	3.10e-01	0.999	-0.016	0.012	1.98e-01	-0.026	0.005	4.49e-08	----	37.2	1.89e-01
rs9557207	G	-0.058	0.011	3.98e-08	0.999	-0.049	0.012	1.01e-05	-0.052	0.014	1.29e-04	0.998	-0.057	0.015	9.85e-05	-0.054	0.006	4.07e-18	----	0	9.52e-01
rs969478	T	0.049	0.01	2.15e-06	0.988	0.03	0.011	3.36e-03	0.049	0.013	1.76e-04	0.995	0.017	0.015	2.36e-01	0.038	0.006	1.46e-10	++++	29	2.38e-01
rs9697210	A	-0.06	0.012	7.76e-07	0.997	-0.061	0.014	6.14e-07	-0.082	0.016	5.76e-07	0.987	-0.049	0.018	5.45e-03	-0.063	0.007	4.67e-18	----	0	5.76e-01
rs9859406	A	-0.051	0.009	3.15e-08	0.994	-0.045	0.009	3.57e-08	-0.031	0.012	9.76e-03	0.998	-0.024	0.013	6.02e-02	-0.041	0.005	3.49e-15	----	20.8	2.85e-01
rs9899006	A	-0.05	0.024	3.63e-02	0.998	-0.089	0.021	2.88e-06	-0.112	0.03	1.33e-04	1	-0.085	0.033	9.35e-03	-0.081	0.013	2.16e-10	----	0	3.96e-01
rs9903862	A	-0.058	0.016	2.12e-04	0.955	-0.056	0.017	3.53e-04	-0.066	0.02	8.43e-04	0.995	-0.062	0.022	5.67e-03	-0.06	0.009	7.04e-11	----	0	9.83e-01
rs9907284	C	-0.031	0.009	3.49e-04	1	-0.023	0.008	2.68e-03	-0.034	0.011	2.02e-03	0.997	-0.033	0.012	5.86e-03	-0.029	0.005	1.58e-09	----	0	8.15e-01
rs9926188	T	-0.033	0.009	1.00e-04	0.99	-0.036	0.008	1.77e-06	-0.047	0.011	2.42e-05	0.983	-0.037	0.012	2.07e-03	-0.038	0.005	7.99e-15	----	0	8.04e-01
rs9961829	C	0.044	0.009	3.05e-07	0.991	0.036	0.009	3.18e-06	0.036	0.011	1.14e-03	0.995	0.05	0.012	5.33e-05	0.041	0.005	6.47e-17	++++	0	7.60e-01
Lead variants at each independent locus, including heterogeneity test and direction of effect, where a "+"-symbol indicates a positive direction of effect and a "-"-symbol indicates a negative direction of effect. Question mark means that the variant is missing in the specific cohort. Abbreivations: SE, standard error; P, p-value; I2, Heterogeneity statistic; PHet, P-value for heterogeneity stati…

## Sheet: ST4
Supplementary Table 4. 319 hypothyroidism loci and their association to thyroid traits
Lead variant	Effect allele	EAF	Beta	SE	P	Binary thyroid traits															Continous thyroid traits												Known in hypothyroidism or thyroid hormone substitution therapy	Associated to other trait than hypothyroidism
						Hypothyroidism			Thyroid hormone substitution therapy			Graves disease			Autoimmune thyroid disease			Thyroid cancer			Thyroid stimulating hormone			Free thyroxine			Thyroglobulin antibodies			Thyroid peroxidase antibodies
						Locus reported	Author	PMID	Locus reported	Author	PMID	Locus reported	Author	PMID	Locus reported	Author	PMID	Locus reported	Author	PMID	Locus reported	Author	PMID	Locus reported	Author	PMID	Locus reported	Author	PMID	Locus reported	Author	PMID
rs2297864	G	0.104	-0.05	0.008	3.26e-10	×	Kichaev G	30595370	×	Wu Y, Sakaue S	31015401, 34594039										×	Williams AT	37872160										×	×
rs2234167	A	0.131	0.065	0.007	1.55e-20	×	Kichaev G, Sakaue S, Mathieu S	30595370, 34594039, 36093044	×	Wu Y, Sakaue S	31015401, 34594039				×	Saevarsdottir S	32581359				×	Williams AT	37872160										×	×
rs3795310	T	0.42	0.034	0.005	2.08e-12										×	Saevarsdottir S	32581359																	×
rs235220	T	0.203	-0.043	0.006	3.57e-12
rs10917470	A	0.52	0.068	0.005	9.71e-46	×	Kichaev G, Pickrell JK, Teumer A, Sakaue S, Mathieu S	30595370, 27182965, 30367059, 34594039, 36093044	×	Wu Y, Sakaue S	31015401, 34594039	×	Teumer A	30367059							×	Taylor PN, Zhou W, Williams AT, Porcu E, Sterenborg RBTM	25743335, 32769997, 37872160, 23408906, 38291025										×	×
rs12743883	G	0.588	0.036	0.005	3.75e-13																×	Zhou W, Williams AT, Sterenborg RBTM	32769997, 37872160, 38291025	×	Popović M	30843173								×
rs6674895	C	0.264	-0.045	0.006	5.89e-16	×	Kichaev G, Mathieu S	30595370, 36093044	×	Sakaue S	34594039				×	Saevarsdottir S	32581359																×	×
rs561561913	AGTG	0.344	-0.036	0.006	4.65e-11
rs35978921	C	0.662	0.054	0.005	2.76e-25	×	Kichaev G, Mathieu S	30595370, 36093044	×	Wu Y, Sakaue S	31015401, 34594039				×	Saevarsdottir S	32581359																×	×
rs4068540	G	0.267	0.035	0.006	3.30e-09
rs17106230	A	0.063	0.088	0.016	3.38e-08																×	Zhou W, Williams AT, Sterenborg RBTM	32769997, 37872160, 38291025	×	Sterenborg RBTM	38291025								×
rs2235544	A	0.532	-0.032	0.005	4.32e-11																×	Sterenborg RBTM	38291025	×	Taylor PN, Choe EK, Surendran P, Hysi PG, Porcu E, Sterenborg RBTM	25743335, 35121771, 36357675, 35050183, 23408906, 38291025								×
rs7516441	A	0.11	0.052	0.008	3.47e-11
rs146933328	C	0.036	-0.08	0.014	1.19e-08																×	Zhou W, Williams AT, Porcu E, Sterenborg RBTM	32769997, 37872160, 23408906, 38291025											×
rs72922276	A	0.111	-0.072	0.008	2.01e-20	×	Kichaev G, Mathieu S	30595370, 36093044	×	Wu Y, Sakaue S	31015401, 34594039				×	Saevarsdottir S	32581359																×	×
rs11209031	C	0.235	0.041	0.006	3.00e-13	×	Kichaev G	30595370	×	Wu Y, Sakaue S	31015401, 34594039				×	Li YR	26301688				×	Zhou W, Williams AT, Sterenborg RBTM	32769997, 37872160, 38291025										×	×
rs34517439	A	0.124	0.051	0.007	3.44e-12
rs2392239	C	0.66	0.03	0.005	3.83e-09	×	Sakaue S	34594039																									×	×
rs80173139	G	0.1	0.207	0.008	1.66e-162	×	Kichaev G, Pickrell JK, Teumer A, Eriksson N, Sakaue S, Mathieu S	30595370, 27182965, 30367059, 22493691, 34594039, 36093044	×	Wu Y, Sakaue S	31015401, 34594039	×	Oryoji D	25429627	×	Oryoji D, Sakaue S, Saevarsdottir S	25429627, 34594039, 32581359				×	Kwak SH, Zhou W, Williams AT, Sterenborg RBTM	24722205, 32769997, 37872160, 38291025										×	×
rs11102009	T	0.492	0.038	0.005	6.66e-15	×	Kichaev G, Mathieu S	30595370, 36093044	×	Wu Y, Sakaue S	31015401, 34594039																						×	×
rs536701209	A	0.018	0.218	0.029	2.44e-14	×	Kichaev G	30595370							×	Saevarsdottir S	32581359																×	×
rs6679677	A	0.118	0.309	0.007	1.00e-300	×	Kichaev G, Pickrell JK, Eriksson N, Sakaue S, Mathieu S	30595370, 27182965, 22493691, 34594039, 36093044	×	Wu Y, Sakaue S	31015401, 34594039	×	Sakaue S, Cooper JD	34594039, 22922229	×	Cooper JD, Sakaue S, Saevarsdottir S, Tomer Y, Li YR	22922229, 34594039, 32581359, 25936594, 26301688													×	Medici M	24586183	×	×
rs190719890	G	0.03	0.15	0.024	2.54e-10
rs140211448	T	0.039	0.1	0.018	1.30e-08				×	Wu Y	31015401																						×	×
rs12133235	C	0.404	-0.034	0.005	2.72e-12																×	Williams AT, Sterenborg RBTM	37872160, 38291025											×
rs926103	C	0.637	-0.041	0.005	2.03e-16	×	Sakaue S, Mathieu S	34594039, 36093044	×	Sakaue S	34594039	×	Ishigaki K, Chu X, Sakaue S	32514122, 21841780, 34594039	×	Ishigaki K, Chu X, Sakaue S, Saevarsdottir S	32514122, 21841780, 34594039, 32581359																×	×
rs35014055	A	0.355	0.048	0.005	2.19e-21	×	Kichaev G, Sakaue S, Mathieu S	30595370, 34594039, 36093044	×	Wu Y, Sakaue S	31015401, 34594039				×	Saevarsdottir S	32581359																×	×
rs10753774	T	0.326	0.041	0.005	1.02e-15																×	Sterenborg RBTM	38291025											×
rs113486199	A	0.095	-0.049	0.008	4.40e-09																			×	Sterenborg RBTM	38291025								×
rs12736474	A	0.337	0.047	0.005	2.02e-20																×	Williams AT	37872160											×
rs200252298	T	0.123	0.068	0.008	2.08e-18	×	Kichaev G, Mathieu S	30595370, 36093044	×	Wu Y, Sakaue S	31015401, 34594039				×	Saevarsdottir S	32581359																×	×
rs2629647	G	0.322	0.044	0.005	5.58e-18																×	Williams AT, Sterenborg RBTM	37872160, 38291025											×
rs12124669	T	0.328	0.037	0.005	6.24e-13
rs1797071	C	0.355	-0.038	0.005	8.47e-14	×	Mathieu S	36093044													×	Zhou W, Williams AT, Sterenborg RBTM	32769997, 37872160, 38291025										×	×
rs12117927	A	0.459	0.045	0.005	3.88e-17	×	Kichaev G, Sakaue S, Mathieu S	30595370, 34594039, 36093044							×	Saevarsdottir S	32581359																×	×
rs11675342	T	0.431	0.107	0.005	2.84e-109	×	Kichaev G, Pickrell JK, Teumer A, Sakaue S, Mathieu S	30595370, 27182965, 30367059, 34594039, 36093044	×	Wu Y, Sakaue S	31015401, 34594039				×	Saevarsdottir S	32581359				×	Zhou W, Williams AT, Sterenborg RBTM	32769997, 37872160, 38291025	×	Sterenborg RBTM	38291025				×	Medici M, Kwak SH	24586183, 24722205	×	×
rs10174949	A	0.315	-0.043	0.005	9.38e-17	×	Kichaev G, Mathieu S	30595370, 36093044	×	Wu Y, Sakaue S	31015401, 34594039																						×	×
rs1534430	T	0.401	-0.065	0.005	2.14e-40	×	Kichaev G, Sakaue S, Mathieu S	30595370, 34594039, 36093044	×	Wu Y, Sakaue S	31015401, 34594039				×	Saevarsdottir S	32581359																×	×
rs61334194	G	0.178	-0.038	0.007	2.60e-09
rs11897732	A	0.557	0.038	0.005	6.93e-15	×	Mathieu S	36093044													×	Zhou W, Williams AT, Sterenborg RBTM	32769997, 37872160, 38291025										×	×
rs4309622	A	0.33	0.03	0.005	4.96e-09
rs9309268	G	0.05	0.09	0.011	1.61e-16	×	Kichaev G, Sakaue S	30595370, 34594039	×	Wu Y, Sakaue S	31015401, 34594039				×	Saevarsdottir S	32581359																×	×
rs1177282	G	0.557	-0.029	0.005	3.76e-09
rs56287910	T	0.416	0.039	0.005	6.35e-16	×	Kichaev G, Mathieu S	30595370, 36093044	×	Wu Y, Sakaue S	31015401, 34594039																						×	×
rs6724738	G	0.284	0.041	0.005	4.73e-14
rs2280334	C	0.671	-0.028	0.005	3.36e-08
rs542166863	C	0.02	0.199	0.029	5.49e-12
rs5865	T	0.681	-0.04	0.005	8.07e-15	×	Kichaev G, Mathieu S	30595370, 36093044	×	Wu Y, Sakaue S	31015401, 34594039																						×	×
rs60444315	T	0.075	0.078	0.013	5.68e-10
rs1963848	A	0.377	0.034	0.005	4.28e-12	×	Sakaue S, Mathieu S	34594039, 36093044	×	Sakaue S	34594039				×	Saevarsdottir S	32581359				×	Sterenborg RBTM	38291025										×	×
rs11678980	A	0.433	0.041	0.005	2.95e-16	×	Kichaev G, Sakaue S, Mathieu S	30595370, 34594039, 36093044																									×	×
rs2111485	G	0.601	0.061	0.005	3.15e-35	×	Kichaev G, Sakaue S, Mathieu S	30595370, 34594039, 36093044	×	Wu Y, Sakaue S	31015401, 34594039				×	Saevarsdottir S	32581359																×	×
rs4972613	G	0.59	0.038	0.005	8.01e-15													×	Rashkin SR	32887889														×
rs6433899	A	0.761	-0.042	0.006	9.80e-12
rs11889341	T	0.225	0.106	0.006	3.06e-79	×	Kichaev G, Sakaue S, Mathieu S	30595370, 34594039, 36093044	×	Wu Y, Sakaue S	31015401, 34594039	×	Sakaue S	34594039	×	Sakaue S, Saevarsdottir S	34594039, 32581359				×	Williams AT, Sterenborg RBTM	37872160, 38291025										×	×
rs3888610	T	0.215	0.038	0.006	4.30e-11
rs117876905	A	0.048	-0.105	0.015	2.75e-12
rs11571297	C	0.443	-0.131	0.005	4.86e-160	×	Kichaev G, Pickrell JK, Sakaue S, Mathieu S	30595370, 27182965, 34594039, 36093044	×	Wu Y, Sakaue S	31015401, 34594039	×	Sakaue S, Cooper JD, Ishigaki K, Chu X	34594039, 22922229, 32514122, 21841780	×	Cooper JD, Sakaue S, Ishigaki K, Chu X, Saevarsdottir S	22922229, 34594039, 32514122, 21841780, 32581359																×	×
rs818022	T	0.745	-0.032	0.006	8.50e-09
rs62189580	G	0.374	-0.043	0.005	2.11e-17																×	Sterenborg RBTM	38291025											×
rs6724363	T	0.689	0.062	0.005	2.04e-32	×	Pickrell JK	27182965										×	Son HY, Truong T, Gudmundsson J, Rashkin SR, Köhler A, Sakaue S, Feng X	28703219, 33527407, 28195142, 32887889, 23894154, 22267200, 34594039, 36508215	×	Taylor PN, Zhou W, Teumer A, Williams AT, Porcu E, Sterenborg RBTM	25743335, 32769997, 30367059, 37872160, 23408906, 38291025										×	×
rs11692085	T	0.663	0.031	0.005	1.20e-09																×	Zhou W, Williams AT, Sterenborg RBTM	32769997, 37872160, 38291025											×
rs6717548	T	0.239	-0.04	0.007	7.12e-09
rs13408498	C	0.197	0.038	0.006	1.72e-10										×	Li YR	26301688							×	Surendran P, Hysi PG, Chen Y	36357675, 35050183, 36635386								×
rs59384702	T	0.262	-0.042	0.006	2.69e-14	×	Kichaev G	30595370	×	Wu Y, Sakaue S	31015401, 34594039										×	Zhou W, Williams AT, Sterenborg RBTM	32769997, 37872160, 38291025										×	×
rs11130215	G	0.214	0.042	0.006	3.06e-12	×	Kichaev G, Mathieu S	30595370, 36093044	×	Wu Y, Sakaue S	31015401, 34594039				×	Saevarsdottir S	32581359																×	×
rs794999	G	0.754	-0.069	0.006	2.00e-36	×	Kichaev G, Sakaue S, Mathieu S	30595370, 34594039, 36093044	×	Wu Y, Sakaue S	31015401, 34594039				×	Saevarsdottir S	32581359				×	Taylor PN, Zhou W, Williams AT, Sterenborg RBTM	25743335, 32769997, 37872160, 38291025										×	×
rs4619804	C	0.709	0.038	0.005	1.50e-12
rs80258271	C	0.087	0.047	0.009	2.77e-08																×	Sterenborg RBTM	38291025											×
rs11718237	A	0.424	-0.042	0.005	7.52e-18	×	Kichaev G	30595370	×	Sakaue S	34594039																						×	×
rs3732378	A	0.168	0.057	0.006	2.24e-19	×	Kichaev G, Mathieu S	30595370, 36093044	×	Wu Y, Sakaue S	31015401, 34594039				×	Saevarsdottir S	32581359																×	×
rs3053352	CCT	0.718	0.035	0.006	2.60e-09
rs62260713	A	0.189	0.035	0.006	1.73e-08
rs7428387	C	0.655	-0.032	0.006	4.75e-09										×	Li YR	26301688																	×
rs35677470	A	0.074	0.054	0.009	6.54e-09										×	Saevarsdottir S	32581359																	×
rs11919503	C	0.818	-0.044	0.006	2.79e-12	×	Mathieu S	36093044																									×	×
rs28707457	T	0.275	0.037	0.006	6.48e-10
rs149007883	C	0.013	-0.186	0.034	4.94e-08
rs13090803	T	0.188	0.068	0.006	3.88e-28	×	Kichaev G, Sakaue S, Mathieu S	30595370, 34594039, 36093044	×	Wu Y, Sakaue S	31015401, 34594039				×	Saevarsdottir S	32581359																×	×
rs111352680	A	0.287	-0.055	0.005	1.57e-24	×	Kichaev G, Mathieu S	30595370, 36093044	×	Wu Y, Sakaue S	31015401, 34594039				×	Saevarsdottir S	32581359																×	×
rs140763487	T	0.013	0.14	0.023	8.88e-10
rs1599796	A	0.211	0.046	0.006	2.73e-15	×	Kichaev G, Mathieu S	30595370, 36093044	×	Wu Y, Sakaue S	31015401, 34594039				×	Saevarsdottir S	32581359																×	×
rs112433403	A	0.056	0.06	0.011	1.28e-08	×	Kichaev G, Mathieu S	30595370, 36093044	×	Wu Y, Sakaue S	31015401, 34594039				×	Saevarsdottir S	32581359																×	×
rs73191618	A	0.107	-0.054	0.008	3.40e-11																									×	Medici M	24586183		×
rs6798061	T	0.397	-0.035	0.005	1.72e-12																×	Zhou W, Teumer A, Williams AT, Sterenborg RBTM	32769997, 30367059, 37872160, 38291025											×
rs60028768	A	0.385	-0.029	0.005	7.29e-09
rs150501030	G	0.017	0.105	0.018	7.40e-09													×	Gudmundsson J	28195142														×
rs9859406	A	0.309	-0.041	0.005	3.49e-15																×	Zhou W, Teumer A, Williams AT, Sterenborg RBTM	32769997, 30367059, 37872160, 38291025											×
rs73192661	T	0.431	-0.097	0.005	1.60e-87	×	Kichaev G, Sakaue S, Mathieu S	30595370, 34594039, 36093044	×	Wu Y, Sakaue S	31015401, 34594039	×	Ishigaki K, Sakaue S, Cooper JD	32514122, 34594039, 22922229	×	Cooper JD, Sakaue S, Ishigaki K, Saevarsdottir S	22922229, 34594039, 32514122, 32581359				×	Zhou W	32769997										×	×
rs1347400	G	0.559	0.028	0.005	4.93e-09
rs6786283	T	0.594	0.03	0.005	7.92e-10	×	Kichaev G	30595370																									×	×
rs10003123	A	0.513	-0.053	0.005	1.45e-28	×	Kichaev G, Sakaue S, Mathieu S	30595370, 34594039, 36093044	×	Wu Y, Sakaue S	31015401, 34594039				×	Saevarsdottir S	32581359																×	×
rs932036	T	0.293	0.057	0.005	4.02e-28	×	Kichaev G, Sakaue S, Mathieu S	30595370, 34594039, 36093044	×	Wu Y, Sakaue S	31015401, 34594039				×	Saevarsdottir S	32581359																×	×
rs2126526	G	0.603	-0.032	0.005	5.81e-11
rs13136820	T	0.694	-0.047	0.005	3.39e-19	×	Kichaev G, Mathieu S	30595370, 36093044	×	Wu Y, Sakaue S	31015401, 34594039	×	Ishigaki K, Chu X, Sakaue S	32514122, 21841780, 34594039	×	Ishigaki K, Chu X, Sakaue S, Saevarsdottir S	32514122, 21841780, 34594039, 32581359				×	Williams AT, Sterenborg RBTM	37872160, 38291025										×	×
rs366327	T	0.168	0.058	0.007	3.36e-19	×	Kichaev G	30595370	×	Wu Y, Sakaue S	31015401, 34594039																						×	×
rs113473633	G	0.022	-0.108	0.019	2.64e-08	×	Kichaev G	30595370	×	Wu Y, Sakaue S	31015401, 34594039													×	Sterenborg RBTM	38291025							×	×
rs147780540	AT	0.557	-0.033	0.005	2.20e-10
rs45575135	T	0.239	-0.05	0.006	2.50e-15	×	Kichaev G, Mathieu S	30595370, 36093044	×	Wu Y, Sakaue S	31015401, 34594039				×	Li YR	26301688				×	Williams AT, Sterenborg RBTM	37872160, 38291025										×	×
rs72730041	T	0.136	0.041	0.007	3.14e-09
rs28435578	C	0.18	-0.131	0.007	5.52e-89	×	Kichaev G, Pickrell JK, Sakaue S, Mathieu S	30595370, 27182965, 34594039, 36093044	×	Wu Y, Sakaue S	31015401, 34594039				×	Sakaue S, Saevarsdottir S	34594039, 32581359				×	Taylor PN, Zhou W, Nielsen TR, Williams AT, Pietzner M, Porcu E, Sterenborg RBTM	25743335, 32769997, 28333968, 37872160, 34648354, 23408906, 38291025										×	×
rs716712	G	0.897	0.061	0.008	4.09e-14	×	Mathieu S	36093044													×	Zhou W, Williams AT, Sterenborg RBTM	32769997, 37872160, 38291025										×	×
rs13137589	G	0.367	-0.067	0.005	2.78e-40	×	Sakaue S, Mathieu S	34594039, 36093044	×	Wu Y, Sakaue S	31015401, 34594039				×	Saevarsdottir S	32581359																×	×
rs4990988	G	0.706	-0.043	0.006	1.35e-11	×	Kichaev G	30595370													×	Williams AT, Sterenborg RBTM	37872160, 38291025										×	×
rs12187420	G	0.448	0.031	0.005	1.34e-10	×	Mathieu S	36093044																									×	×
rs10472984	G	0.361	-0.052	0.005	3.06e-25	×	Kichaev G, Sakaue S, Mathieu S	30595370, 34594039, 36093044	×	Wu Y, Sakaue S	31015401, 34594039	×	Sakaue S	34594039	×	Saevarsdottir S	32581359																×	×
rs10940534	G	0.281	-0.031	0.005	1.11e-08
rs4703589	C	0.556	-0.038	0.005	4.62e-15	×	Kichaev G	30595370	×	Wu Y, Sakaue S	31015401, 34594039																						×	×
rs6885099	G	0.398	0.1	0.005	1.20e-93	×	Kichaev G, Pickrell JK, Teumer A, Sakaue S, Mathieu S	30595370, 27182965, 30367059, 34594039, 36093044	×	Wu Y, Sakaue S	31015401, 34594039	×	Teumer A	30367059	×	Sakaue S, Saevarsdottir S	34594039, 32581359				×	Malinowski JR, Taylor PN, Zhou W, Williams AT, Pietzner M, Porcu E, Sterenborg RBTM	25436638, 25743335, 32769997, 37872160, 34648354, 23408906, 38291025	×	Sterenborg RBTM	38291025							×	×
rs2288786	A	0.317	-0.061	0.005	1.13e-31	×	Kichaev G, Sakaue S, Mathieu S	30595370, 34594039, 36093044	×	Wu Y, Sakaue S	31015401, 34594039				×	Saevarsdottir S	32581359																×	×
rs114378220	T	0.065	0.082	0.011	1.07e-14	×	Kichaev G, Mathieu S	30595370, 36093044	×	Wu Y, Sakaue S	31015401, 34594039				×	Saevarsdottir S	32581359	×	Gudmundsson J	28195142													×	×
rs6867130	C	0.4	-0.027	0.005	4.37e-08
rs6860245	C	0.219	-0.035	0.006	2.39e-09
rs244689	G	0.816	-0.076	0.006	6.98e-33	×	Kichaev G, Sakaue S, Mathieu S	30595370, 34594039, 36093044	×	Wu Y, Sakaue S	31015401, 34594039				×	Saevarsdottir S	32581359																×	×
rs55792153	C	0.72	0.042	0.005	7.25e-15																×	Williams AT, Sterenborg RBTM	37872160, 38291025											×
rs7701443	G	0.396	-0.048	0.005	3.49e-22	×	Mathieu S	36093044	×	Wu Y	31015401																						×	×
rs2434973	C	0.127	0.051	0.007	1.26e-12	×	Mathieu S	36093044	×	Wu Y, Sakaue S	31015401, 34594039																						×	×
rs34485768	A	0.029	-0.089	0.015	8.32e-09
rs872071	A	0.506	-0.056	0.005	6.98e-31	×	Kichaev G, Mathieu S	30595370, 36093044	×	Wu Y, Sakaue S	31015401, 34594039				×	Saevarsdottir S	32581359																×	×
rs7451690	T	0.517	-0.03	0.005	8.62e-10
rs74745605	G	0.193	0.056	0.006	8.30e-20	×	Mathieu S	36093044																									×	×
rs565460339	A	0.017	0.172	0.027	2.89e-10																			×	Teumer A, Sterenborg RBTM	30367059, 38291025								×
rs6939799	A	0.093	0.089	0.009	6.23e-23																			×	Teumer A, Sterenborg RBTM	30367059, 38291025								×
rs200949	G	0.117	0.074	0.008	1.95e-22	×	Sakaue S	34594039													×	Sterenborg RBTM	38291025	×	Sterenborg RBTM	38291025							×	×
rs9270911	T	0.514	0.188	0.005	1.00e-300	×	Pickrell JK, Sakaue S, Mathieu S	27182965, 34594039, 36093044	×	Wu Y, Sakaue S	31015401, 34594039	×	Sakaue S, Song MY, Chu X, Nakabayashi K, Zhao SX	34594039, 34567510, 21841780, 21900946, 31050781	×	Sakaue S, Chu X, Nakabayashi K, Saevarsdottir S, Zhao SX, Tomer Y	34594039, 21841780, 21900946, 32581359, 31050781, 25936594				×	Zhou W, Sterenborg RBTM	32769997, 38291025										×	×
rs4713911	C	0.69	0.05	0.005	1.08e-21	×	Kichaev G, Sakaue S, Mathieu S	30595370, 34594039, 36093044	×	Wu Y, Sakaue S	31015401, 34594039	×	Sakaue S	34594039	×	Sakaue S, Saevarsdottir S	34594039, 32581359																×	×
rs1724087	C	0.385	0.034	0.005	5.45e-12	×	Kichaev G, Mathieu S	30595370, 36093044	×	Wu Y	31015401																						×	×
rs881858	A	0.695	0.076	0.005	9.41e-47	×	Pickrell JK, Sakaue S, Mathieu S	27182965, 34594039, 36093044				×	Teumer A	30367059							×	Taylor PN, Zhou W, Nielsen TR, Nolan J, Williams AT, Porcu E, Sterenborg RBTM	25743335, 32769997, 28333968, 34524976, 37872160, 23408906, 38291025	×	Sterenborg RBTM	38291025							×	×
rs114038078	C	0.077	0.06	0.011	3.22e-08																×	Zhou W, Williams AT, Sterenborg RBTM	32769997, 37872160, 38291025	×	Sterenborg RBTM	38291025								×
rs7754251	C	0.526	0.089	0.005	1.31e-75	×	Kichaev G, Sakaue S, Mathieu S	30595370, 34594039, 36093044	×	Wu Y, Sakaue S	31015401, 34594039	×	Sakaue S	34594039	×	Sakaue S, Saevarsdottir S	34594039, 32581359													×	Medici M	24586183	×	×
rs12208103	T	0.394	0.034	0.005	6.92e-12	×	Mathieu S	36093044																									×	×
rs12206423	T	0.131	0.051	0.007	3.62e-13	×	Sakaue S, Mathieu S	34594039, 36093044																									×	×
rs9487714	A	0.468	-0.026	0.005	4.49e-08	×	Kichaev G, Mathieu S	30595370, 36093044							×	Saevarsdottir S	32581359																×	×
rs3813347	A	0.125	-0.044	0.008	5.08e-09
rs7748169	C	0.221	0.047	0.006	2.55e-16	×	Kichaev G, Sakaue S, Mathieu S	30595370, 34594039, 36093044	×	Sakaue S	34594039				×	Saevarsdottir S	32581359				×	Williams AT, Sterenborg RBTM	37872160, 38291025										×	×
rs72980748	T	0.212	-0.039	0.006	3.20e-11
rs198645	T	0.285	-0.035	0.005	8.44e-11
rs6914622	T	0.296	0.089	0.005	1.24e-64	×	Kichaev G, Pickrell JK, Sakaue S, Mathieu S	30595370, 27182965, 34594039, 36093044	×	Wu Y, Sakaue S	31015401, 34594039				×	Saevarsdottir S	32581359				×	Zhou W, Williams AT, Porcu E, Sterenborg RBTM	32769997, 37872160, 23408906, 38291025										×	×
rs1738074	C	0.578	0.046	0.005	1.12e-21
rs1079418	G	0.291	-0.079	0.005	3.18e-49	×	Kichaev G, Pickrell JK, Teumer A, Sakaue S, Mathieu S	30595370, 27182965, 30367059, 34594039, 36093044	×	Wu Y, Sakaue S	31015401, 34594039	×	Teumer A	30367059	×	Saevarsdottir S	32581359				×	Taylor PN, Zhou W, Nielsen TR, Williams AT, Porcu E, Sterenborg RBTM	25743335, 32769997, 28333968, 37872160, 23408906, 38291025										×	×
rs2247314	C	0.346	-0.078	0.005	1.60e-52	×	Kichaev G, Sakaue S, Mathieu S	30595370, 34594039, 36093044	×	Wu Y, Sakaue S	31015401, 34594039	×	Sakaue S, Chu X	34594039, 21841780	×	Chu X, Sakaue S, Saevarsdottir S	21841780, 34594039, 32581359				×	Williams AT	37872160										×	×
rs10259879	G	0.267	0.045	0.006	2.92e-16	×	Kichaev G	30595370													×	Zhou W, Williams AT, Sterenborg RBTM	32769997, 37872160, 38291025										×	×
rs10277273	G	0.613	-0.042	0.005	7.22e-17	×	Kichaev G, Mathieu S	30595370, 36093044																									×	×
rs28801197	G	0.497	0.041	0.005	8.06e-17																×	Williams AT	37872160											×
rs6953445	A	0.645	-0.034	0.005	8.94e-12
rs2030135	T	0.216	-0.047	0.006	3.44e-15
rs13247499	A	0.096	-0.046	0.008	3.53e-08							×	Sakaue S	34594039	×	Sakaue S	34594039																	×
rs17259544	A	0.17	0.041	0.006	1.34e-10	×	Kichaev G, Mathieu S	30595370, 36093044	×	Wu Y, Sakaue S	31015401, 34594039				×	Saevarsdottir S	32581359																×	×
rs61087358	A	0.253	0.034	0.006	1.62e-09
rs62476229	G	0.3	0.045	0.005	8.98e-18	×	Mathieu S	36093044																									×	×
rs10270183	C	0.1	0.049	0.008	9.63e-10																×	Williams AT, Sterenborg RBTM	37872160, 38291025											×
rs17766836	T	0.267	0.035	0.005	8.19e-11
rs221811	T	0.188	-0.044	0.006	4.43e-12	×	Kichaev G	30595370	×	Wu Y	31015401				×	Saevarsdottir S	32581359																×	×
rs3807307	C	0.452	0.043	0.005	5.92e-19	×	Kichaev G	30595370	×	Wu Y, Sakaue S	31015401, 34594039										×	Sterenborg RBTM	38291025										×	×
rs141456801	C	0.028	0.087	0.016	4.71e-08
rs36144291	C	0.202	-0.046	0.006	4.47e-14
rs2921053	C	0.469	-0.068	0.005	1.98e-45	×	Kichaev G, Sakaue S, Mathieu S	30595370, 34594039, 36093044	×	Wu Y, Sakaue S	31015401, 34594039				×	Saevarsdottir S	32581359				×	Zhou W, Williams AT, Sterenborg RBTM	32769997, 37872160, 38291025										×	×
rs6982308	G	0.491	0.042	0.005	4.17e-18				×	Wu Y	31015401				×	Saevarsdottir S	32581359				×	Sterenborg RBTM	38291025										×	×
rs4841567	A	0.505	0.046	0.005	7.31e-22				×	Wu Y	31015401				×	Saevarsdottir S	32581359				×	Williams AT, Sterenborg RBTM	37872160, 38291025										×	×
rs60392867	G	0.226	-0.046	0.007	1.85e-10	×	Kichaev G	30595370	×	Wu Y, Sakaue S	31015401, 34594039										×	Zhou W, Teumer A, Williams AT, Sterenborg RBTM	32769997, 30367059, 37872160, 38291025										×	×
rs79192893	T	0.042	-0.071	0.013	2.58e-08
rs113350646	A	0.222	-0.048	0.006	9.57e-17	×	Pickrell JK	27182965										×	Son HY, Gudmundsson J, Rashkin SR, Sakaue S	28703219, 28195142, 32887889, 22267200, 34594039	×	Zhou W, Williams AT, Porcu E, Sterenborg RBTM	32769997, 37872160, 23408906, 38291025										×	×
rs659118	G	0.386	0.049	0.005	3.67e-23	×	Kichaev G, Mathieu S	30595370, 36093044	×	Sakaue S	34594039				×	Saevarsdottir S	32581359							×	Teumer A, Sterenborg RBTM	30367059, 38291025							×	×
rs182120	C	0.278	0.03	0.005	1.57e-08																×	Williams AT, Sterenborg RBTM	37872160, 38291025											×
rs1371867	C	0.43	0.029	0.005	2.97e-09
rs7822344	T	0.784	0.039	0.006	4.22e-11
rs1032129	C	0.374	-0.039	0.005	8.00e-15	×	Kichaev G, Mathieu S	30595370, 36093044	×	Wu Y, Sakaue S	31015401, 34594039										×	Zhou W, Williams AT, Sterenborg RBTM	32769997, 37872160, 38291025										×	×
rs897586	A	0.347	-0.066	0.005	5.70e-39	×	Kichaev G, Sakaue S, Mathieu S	30595370, 34594039, 36093044	×	Wu Y, Sakaue S	31015401, 34594039	×	Ishigaki K, Sakaue S	32514122, 34594039	×	Ishigaki K, Sakaue S, Saevarsdottir S	32514122, 34594039, 32581359																×	×
rs16903109	A	0.159	-0.053	0.007	3.06e-15	×	Kichaev G, Mathieu S	30595370, 36093044	×	Wu Y	31015401				×	Saevarsdottir S	32581359																×	×
rs864898	A	0.436	-0.061	0.005	1.66e-36	×	Kichaev G, Pickrell JK, Sakaue S, Mathieu S	30595370, 27182965, 34594039, 36093044	×	Wu Y, Sakaue S	31015401, 34594039	×	Teumer A, Zhao SX	30367059, 23612905	×	Zhao SX, Saevarsdottir S	23612905, 32581359				×	Zhou W, Teumer A, Williams AT, Sterenborg RBTM	32769997, 30367059, 37872160, 38291025										×	×
rs938725	G	0.783	-0.065	0.006	6.98e-29	×	Kichaev G, Mathieu S	30595370, 36093044	×	Wu Y, Sakaue S	31015401, 34594039																						×	×
rs10814915	C	0.564	-0.046	0.005	7.16e-22																×	Zhou W, Williams AT, Porcu E, Sterenborg RBTM	32769997, 37872160, 23408906, 38291025	×	Teumer A, Sterenborg RBTM	30367059, 38291025								×
rs911760	A	0.219	0.058	0.006	2.00e-22	×	Kichaev G, Sakaue S, Mathieu S	30595370, 34594039, 36093044	×	Wu Y, Sakaue S	31015401, 34594039				×	Saevarsdottir S	32581359																×	×
rs10117575	A	0.655	-0.054	0.005	7.91e-27	×	Kichaev G, Sakaue S, Mathieu S	30595370, 34594039, 36093044	×	Wu Y, Sakaue S	31015401, 34594039				×	Saevarsdottir S	32581359																×	×
rs10820727	A	0.139	-0.048	0.007	1.84e-11
rs1877431	G	0.605	0.208	0.005	1.00e-300	×	Kichaev G, Pickrell JK, Teumer A, Eriksson N, Denny JC, Sakaue S, Mathieu S	30595370, 27182965, 30367059, 22493691, 21981779, 34594039, 36093044	×	Wu Y, Sakaue S	31015401, 34594039	×	Teumer A	30367059	×	Sakaue S, Saevarsdottir S	34594039, 32581359	×	Truong T, Gudmundsson J, Rashkin SR, Zhou W, Köhler A, Takahashi M, Mancikova V, Sakaue S, Feng X	33527407, 28195142, 32887889, 30104761, 19198613, 23894154, 20350937, 25855579, 34594039, 36508215	×	Zhan M, Taylor PN, Zhou W, Nielsen TR, Comuzzie AG, Nolan J, Sterenborg RBTM	24852370, 25743335, 32769997, 28333968, 23251661, 34524976, 38291025	×	Porcu E, Sterenborg RBTM	23408906, 38291025							×	×
rs12683611	A	0.193	0.037	0.006	1.23e-09
rs12555501	C	0.105	0.066	0.008	2.41e-15				×	Wu Y, Sakaue S	31015401, 34594039										×	Sterenborg RBTM	38291025	×	Sterenborg RBTM	38291025							×	×
rs10817674	A	0.363	0.028	0.005	2.86e-08										×	Li YR	26301688																	×
rs1930786	G	0.613	-0.032	0.005	1.42e-10
rs7853472	A	0.389	0.07	0.005	2.26e-46	×	Kichaev G, Sakaue S, Mathieu S	30595370, 34594039, 36093044	×	Wu Y, Sakaue S	31015401, 34594039										×	Zhou W, Williams AT, Sterenborg RBTM	32769997, 37872160, 38291025	×	Teumer A, Sterenborg RBTM	30367059, 38291025							×	×
rs937482	G	0.486	-0.034	0.005	1.27e-12	×	Sakaue S	34594039																									×	×
rs9697210	A	0.133	-0.063	0.007	4.67e-18	×	Kichaev G, Mathieu S	30595370, 36093044																									×	×
rs11597804	T	0.411	0.027	0.005	4.90e-08
rs706779	C	0.434	-0.066	0.005	1.36e-42	×	Kichaev G, Sakaue S, Mathieu S	30595370, 34594039, 36093044	×	Wu Y, Sakaue S	31015401, 34594039				×	Saevarsdottir S, Li YR	32581359, 26301688																×	×
rs72775269	G	0.172	0.052	0.006	9.18e-17																×	Zhou W, Teumer A, Williams AT, Sterenborg RBTM	32769997, 30367059, 37872160, 38291025											×
rs10906857	G	0.412	-0.027	0.005	2.70e-08	×	Mathieu S	36093044													×	Williams AT	37872160										×	×
rs793094	A	0.452	-0.028	0.005	8.71e-09
rs111254286	C	0.186	-0.037	0.006	4.70e-09
rs71508903	T	0.19	0.096	0.006	4.91e-57	×	Kichaev G, Pickrell JK, Sakaue S, Mathieu S	30595370, 27182965, 34594039, 36093044	×	Wu Y, Sakaue S	31015401, 34594039	×	Sakaue S	34594039	×	Sakaue S, Saevarsdottir S, Li YR	34594039, 32581359, 26301688							×	Sterenborg RBTM	38291025							×	×
rs2243540	A	0.112	-0.051	0.008	8.78e-11
rs1972346	G	0.427	0.031	0.005	2.15e-10										×	Li YR	26301688																	×
rs4933466	G	0.41	-0.048	0.005	5.85e-22				×	Sakaue S	34594039										×	Zhou W, Teumer A, Williams AT, Sterenborg RBTM	32769997, 30367059, 37872160, 38291025										×	×
rs10748781	A	0.601	-0.072	0.005	8.19e-48	×	Kichaev G, Pickrell JK, Sakaue S, Mathieu S	30595370, 27182965, 34594039, 36093044	×	Wu Y, Sakaue S	31015401, 34594039				×	Saevarsdottir S, Li YR	32581359, 26301688				×	Zhou W, Williams AT, Sterenborg RBTM	32769997, 37872160, 38291025	×	Sterenborg RBTM	38291025							×	×
rs10883688	C	0.518	0.029	0.005	1.33e-09
rs7088058	T	0.374	-0.04	0.005	2.45e-15	×	Kichaev G, Mathieu S	30595370, 36093044	×	Wu Y, Sakaue S	31015401, 34594039				×	Saevarsdottir S	32581359																×	×
rs34793529	G	0.241	-0.053	0.006	9.26e-21	×	Kichaev G, Sakaue S, Mathieu S	30595370, 34594039, 36093044	×	Wu Y, Sakaue S	31015401, 34594039				×	Saevarsdottir S	32581359				×	Williams AT	37872160										×	×
rs72859188	C	0.024	0.143	0.016	6.26e-19
rs7940345	C	0.709	-0.031	0.005	7.54e-09
rs12786130	T	0.768	-0.032	0.006	9.59e-09
rs932635	A	0.383	0.06	0.005	2.28e-34	×	Kichaev G, Sakaue S, Mathieu S	30595370, 34594039, 36093044	×	Wu Y, Sakaue S	31015401, 34594039				×	Saevarsdottir S	32581359																×	×
rs3758719	A	0.437	0.028	0.005	6.36e-09							×	Teumer A	30367059							×	Zhou W, Porcu E, Sterenborg RBTM	32769997, 23408906, 38291025											×
rs12798028	T	0.403	0.034	0.005	4.80e-12				×	Wu Y	31015401										×	Williams AT	37872160	×	Teumer A, Sterenborg RBTM	30367059, 38291025							×	×
rs2511982	C	0.754	0.037	0.006	4.31e-09																×	Williams AT, Sterenborg RBTM	37872160, 38291025											×
rs174557	G	0.307	-0.054	0.007	2.68e-13	×	Kichaev G, Mathieu S	30595370, 36093044	×	Wu Y, Sakaue S	31015401, 34594039																						×	×
rs479777	C	0.357	-0.042	0.005	1.29e-16	×	Kichaev G, Mathieu S	30595370, 36093044	×	Wu Y, Sakaue S	31015401, 34594039																						×	×
rs11235601	T	0.362	-0.029	0.005	9.16e-09																			×	Sterenborg RBTM	38291025								×
rs28815856	C	0.64	0.03	0.005	3.26e-09
rs7127620	G	0.347	-0.036	0.005	1.03e-12																×	Williams AT, Sterenborg RBTM	37872160, 38291025											×
rs12804697	C	0.081	-0.078	0.009	6.70e-18	×	Kichaev G	30595370	×	Wu Y, Sakaue S	31015401, 34594039				×	Saevarsdottir S	32581359																×	×
rs4409785	C	0.17	0.099	0.006	1.97e-56	×	Kichaev G, Sakaue S, Mathieu S	30595370, 34594039, 36093044	×	Wu Y, Sakaue S	31015401, 34594039	×	Sakaue S	34594039	×	Sakaue S, Saevarsdottir S	34594039, 32581359																×	×
rs2850248	A	0.675	0.036	0.005	2.32e-12																×	Williams AT	37872160											×
rs4445669	C	0.553	0.04	0.005	2.72e-16																×	Zhou W, Teumer A, Williams AT, Sterenborg RBTM	32769997, 30367059, 37872160, 38291025											×
rs12277910	A	0.064	-0.1	0.01	1.47e-22	×	Kichaev G, Mathieu S	30595370, 36093044	×	Wu Y, Sakaue S	31015401, 34594039																						×	×
rs2105782	C	0.425	-0.035	0.005	5.40e-13
rs12808357	A	0.409	0.027	0.005	4.35e-08
rs55836957	A	0.23	0.04	0.006	1.30e-12	×	Mathieu S	36093044	×	Wu Y, Sakaue S	31015401, 34594039										×	Williams AT, Sterenborg RBTM	37872160, 38291025										×	×
rs61916675	G	0.326	0.04	0.005	8.40e-15																×	Zhou W, Williams AT, Sterenborg RBTM	32769997, 37872160, 38291025											×
rs2071647	A	0.274	0.092	0.005	2.46e-67	×	Sakaue S, Mathieu S	34594039, 36093044	×	Wu Y, Sakaue S	31015401, 34594039				×	Sakaue S, Saevarsdottir S	34594039, 32581359																×	×
rs11054900	A	0.388	0.039	0.005	2.38e-15	×	Mathieu S	36093044													×	Sterenborg RBTM	38291025										×	×
rs3990829	CAG	0.583	0.033	0.005	3.24e-10
rs11830037	A	0.079	0.08	0.009	1.99e-19																×	Williams AT, Sterenborg RBTM	37872160, 38291025	×	Sterenborg RBTM	38291025								×
rs705705	C	0.328	0.073	0.005	7.05e-47	×	Kichaev G, Sakaue S, Mathieu S	30595370, 34594039, 36093044	×	Wu Y, Sakaue S	31015401, 34594039				×	Sakaue S, Saevarsdottir S, Li YR	34594039, 32581359, 26301688																×	×
rs1678509	T	0.416	-0.031	0.005	3.72e-10
rs76930710	C	0.034	-0.083	0.014	1.76e-09	×	Kichaev G	30595370	×	Sakaue S	34594039																						×	×
rs2016105	A	0.024	0.115	0.018	1.91e-10																×	Zhou W, Williams AT, Sterenborg RBTM	32769997, 37872160, 38291025											×
rs12582330	T	0.703	-0.05	0.005	1.04e-21	×	Kichaev G, Sakaue S, Mathieu S	30595370, 34594039, 36093044	×	Wu Y, Sakaue S	31015401, 34594039				×	Saevarsdottir S	32581359				×	Sterenborg RBTM	38291025										×	×
rs12309446	G	0.143	-0.045	0.007	7.63e-11							×	Ishigaki K	32514122	×	Ishigaki K	32514122																	×
rs3184504	C	0.535	-0.168	0.005	3.21e-268	×	Kichaev G, Pickrell JK, Teumer A, Eriksson N, Sakaue S, Mathieu S	30595370, 27182965, 30367059, 22493691, 34594039, 36093044	×	Wu Y, Sakaue S	31015401, 34594039	×	Ishigaki K, Sakaue S	32514122, 34594039	×	Sakaue S, Ishigaki K, Saevarsdottir S	34594039, 32514122, 32581359				×	Zhou W, Williams AT, Sterenborg RBTM	32769997, 37872160, 38291025							×	Medici M	24586183	×	×
rs11066320	G	0.577	-0.141	0.005	9.11e-188	×	Kichaev G, Pickrell JK, Teumer A	30595370, 27182965, 30367059	×	Wu Y	31015401	×	Sakaue S	34594039	×	Sakaue S	34594039				×	Sterenborg RBTM	38291025							×	Medici M	24586183	×	×
rs7955141	C	0.553	0.034	0.005	2.75e-12
rs7955910	T	0.446	0.027	0.005	4.30e-08
rs117780561	A	0.024	0.101	0.017	2.85e-09
rs7333647	C	0.293	0.087	0.005	1.70e-62	×	Kichaev G, Pickrell JK, Sakaue S, Mathieu S	30595370, 27182965, 34594039, 36093044	×	Wu Y, Sakaue S	31015401, 34594039				×	Saevarsdottir S	32581359				×	Zhou W, Teumer A, Williams AT, Sterenborg RBTM	32769997, 30367059, 37872160, 38291025										×	×
rs76428106	C	0.015	0.333	0.02	1.68e-65	×	Kichaev G, Sakaue S, Mathieu S	30595370, 34594039, 36093044	×	Wu Y, Sakaue S	31015401, 34594039				×	Saevarsdottir S	32581359																×	×
rs668574	T	0.364	-0.036	0.005	5.35e-13																×	Williams AT	37872160											×
rs12865518	A	0.233	0.044	0.006	8.39e-15	×	Mathieu S	36093044													×	Sterenborg RBTM	38291025										×	×
rs67190063	C	0.564	0.05	0.005	2.36e-24	×	Kichaev G, Sakaue S, Mathieu S	30595370, 34594039, 36093044	×	Wu Y, Sakaue S	31015401, 34594039				×	Saevarsdottir S	32581359																×	×
rs2762049	C	0.378	0.033	0.005	1.41e-11	×	Kichaev G	30595370													×	Williams AT, Sterenborg RBTM	37872160, 38291025										×	×
rs7986825	G	0.094	-0.053	0.008	3.46e-10																			×	Sterenborg RBTM	38291025								×
rs9557207	G	0.192	-0.054	0.006	4.07e-18	×	Kichaev G, Sakaue S, Mathieu S	30595370, 34594039, 36093044																									×	×
rs34890574	A	0.234	-0.05	0.006	2.72e-18	×	Mathieu S	36093044													×	Zhou W, Williams AT, Sterenborg RBTM	32769997, 37872160, 38291025										×	×
rs151102833	T	0.133	-0.048	0.007	9.82e-11
rs116909374	T	0.036	-0.13	0.015	1.17e-18	×	Kichaev G	30595370										×	Truong T, Gudmundsson J	33527407, 28195142, 19198613, 22267200	×	Taylor PN, Zhou W, Williams AT, Porcu E, Sterenborg RBTM	25743335, 32769997, 37872160, 23408906, 38291025	×	Sterenborg RBTM	38291025							×	×
rs3784099	A	0.293	-0.052	0.005	1.04e-22	×	Kichaev G, Mathieu S	30595370, 36093044	×	Wu Y, Sakaue S	31015401, 34594039				×	Saevarsdottir S	32581359																×	×
rs175035	T	0.459	-0.032	0.005	5.21e-09
rs121908866	A	0	2.038	0.184	1.90e-28	×	Backman JD, Sakaue S, Mathieu S	34662886, 34594039, 36093044				×	Sakaue S, Cooper JD, Ishigaki K, Chu X	34594039, 22922229, 32514122, 21841780	×	Cooper JD, Ishigaki K, Chu X, Sakaue S	22922229, 32514122, 21841780, 34594039				×	Zhou W, Teumer A, Williams AT, Sterenborg RBTM	32769997, 30367059, 37872160, 38291025	×	Teumer A, Sterenborg RBTM	30367059, 38291025							×	×
rs1886082	T	0.359	-0.031	0.005	2.08e-09
rs34719890	A	0.187	0.074	0.006	1.65e-33	×	Mathieu S	36093044													×	Zhou W, Williams AT, Porcu E, Sterenborg RBTM	32769997, 37872160, 23408906, 38291025	×	Sterenborg RBTM	38291025							×	×
rs2008260	A	0.19	0.047	0.006	1.35e-14	×	Kichaev G, Mathieu S	30595370, 36093044	×	Wu Y, Sakaue S	31015401, 34594039	×	Zhao SX	23612905	×	Zhao SX, Saevarsdottir S	23612905, 32581359																×	×
rs12895622	A	0.46	-0.059	0.006	3.41e-24	×	Kichaev G, Mathieu S	30595370, 36093044													×	Zhou W, Williams AT, Sterenborg RBTM	32769997, 37872160, 38291025										×	×
rs7170151	T	0.269	0.051	0.005	3.31e-21	×	Kichaev G, Sakaue S, Mathieu S	30595370, 34594039, 36093044	×	Wu Y, Sakaue S	31015401, 34594039				×	Saevarsdottir S	32581359																×	×
rs4984268	G	0.241	0.046	0.006	9.02e-17																×	Williams AT, Sterenborg RBTM	37872160, 38291025	×	Teumer A	30367059								×
rs2008262	T	0.389	-0.038	0.005	2.18e-14
rs28687418	A	0.328	-0.033	0.005	1.76e-10																×	Zhou W, Porcu E, Sterenborg RBTM	32769997, 23408906, 38291025	×	Sterenborg RBTM	38291025								×
rs9926188	T	0.539	-0.038	0.005	7.99e-15																×	Williams AT	37872160											×
rs2041248	G	0.834	-0.045	0.006	3.20e-12																×	Zhou W, Teumer A, Williams AT, Sterenborg RBTM	32769997, 30367059, 37872160, 38291025											×
rs12919083	C	0.318	-0.032	0.005	5.95e-10
rs30233	A	0.573	-0.031	0.005	1.01e-10																×	Zhou W, Teumer A, Williams AT, Sterenborg RBTM	32769997, 30367059, 37872160, 38291025											×
rs201121732	CT	0.058	0.166	0.017	2.33e-22										×	Li YR	26301688																	×
rs151234	C	0.127	0.058	0.007	4.84e-15	×	Mathieu S	36093044							×	Li YR	26301688				×	Sterenborg RBTM	38291025	×	Sterenborg RBTM	38291025							×	×
rs72789324	C	0.307	-0.031	0.005	4.16e-09							×	Cooper JD, Ishigaki K, Sakaue S	22922229, 32514122, 34594039	×	Cooper JD, Ishigaki K, Sakaue S	22922229, 32514122, 34594039																	×
rs78534766	A	0.008	0.311	0.029	3.25e-26	×	Kichaev G, Sakaue S, Mathieu S	30595370, 34594039, 36093044	×	Wu Y, Sakaue S	31015401, 34594039				×	Saevarsdottir S, Li YR	32581359, 26301688																×	×
rs7192652	G	0.507	-0.036	0.005	1.49e-13																			×	Sterenborg RBTM	38291025								×
rs149012671	G	0.041	0.107	0.012	1.90e-19	×	Kichaev G	30595370	×	Wu Y, Sakaue S	31015401, 34594039																						×	×
rs4888945	G	0.79	-0.048	0.006	1.64e-16	×	Kichaev G, Mathieu S	30595370, 36093044	×	Wu Y, Sakaue S	31015401, 34594039	×	Sakaue S	34594039	×	Sakaue S	34594039	×	Truong T	33527407	×	Taylor PN, Zhou W, Williams AT, Porcu E, Sterenborg RBTM	25743335, 32769997, 37872160, 23408906, 38291025										×	×
rs2012502	A	0.369	0.031	0.005	2.79e-10
rs447632	G	0.378	0.027	0.005	2.80e-08																						×	Matana A	31794020	×	Matana A	31794020		×
rs427703	C	0.704	-0.03	0.005	1.96e-08
rs61759532	T	0.22	0.071	0.006	7.65e-34	×	Kichaev G, Sakaue S, Mathieu S	30595370, 34594039, 36093044	×	Wu Y, Sakaue S	31015401, 34594039				×	Saevarsdottir S	32581359				×	Sterenborg RBTM	38291025	×	Wood AR, Sterenborg RBTM	23696881, 38291025							×	×
rs1005520	A	0.834	0.06	0.007	9.21e-20	×	Kichaev G, Mathieu S	30595370, 36093044	×	Sakaue S	34594039				×	Saevarsdottir S	32581359																×	×
rs2006787	C	0.647	0.028	0.005	2.56e-08																			×	Teumer A, Sterenborg RBTM	30367059, 38291025								×
rs8075441	G	0.464	0.028	0.005	7.08e-09
rs9903862	A	0.081	-0.06	0.009	7.04e-11
rs9899006	A	0.039	-0.081	0.013	2.16e-10
rs12325861	C	0.184	0.072	0.006	3.16e-32	×	Kichaev G, Sakaue S, Mathieu S	30595370, 34594039, 36093044	×	Wu Y, Sakaue S	31015401, 34594039				×	Saevarsdottir S	32581359																×	×
rs1029463	G	0.193	0.054	0.006	2.14e-17	×	Teumer A	30367059													×	Zhou W, Williams AT, Sterenborg RBTM	32769997, 37872160, 38291025										×	×
rs4794063	T	0.272	0.067	0.005	2.11e-36	×	Kichaev G, Sakaue S, Mathieu S	30595370, 34594039, 36093044	×	Wu Y, Sakaue S	31015401, 34594039				×	Saevarsdottir S	32581359				×	Sterenborg RBTM	38291025										×	×
rs674755	A	0.464	-0.033	0.005	8.59e-12																×	Zhou W, Williams AT, Sterenborg RBTM	32769997, 37872160, 38291025											×
rs1157994	G	0.957	0.087	0.012	7.42e-13																×	Zhou W, Teumer A, Williams AT, Sterenborg RBTM	32769997, 30367059, 37872160, 38291025											×
rs9907284	C	0.54	-0.029	0.005	1.58e-09							×	Teumer A	30367059							×	Zhou W, Williams AT, Porcu E, Sterenborg RBTM	32769997, 37872160, 23408906, 38291025											×
rs56011703	T	0.118	0.054	0.008	1.63e-12	×	Mathieu S	36093044																									×	×
rs6502119	T	0.615	-0.033	0.005	3.36e-11																×	Williams AT	37872160											×
rs6505765	G	0.345	0.043	0.005	2.53e-17	×	Kichaev G, Mathieu S	30595370, 36093044	×	Wu Y, Sakaue S	31015401, 34594039				×	Saevarsdottir S	32581359				×	Williams AT, Sterenborg RBTM	37872160, 38291025										×	×
rs600619	G	0.306	-0.041	0.005	1.41e-14										×	Saevarsdottir S	32581359																	×
rs9961829	C	0.587	0.041	0.005	6.47e-17																×	Williams AT, Sterenborg RBTM	37872160, 38291025	×	Teumer A, Sterenborg RBTM	30367059, 38291025								×
rs4369774	C	0.551	-0.027	0.005	3.06e-08
rs1790946	T	0.527	-0.044	0.005	3.91e-20	×	Kichaev G, Sakaue S, Mathieu S	30595370, 34594039, 36093044	×	Wu Y, Sakaue S	31015401, 34594039				×	Saevarsdottir S	32581359																×	×
rs113864961	A	0.147	0.064	0.007	3.63e-21	×	Kichaev G, Sakaue S, Mathieu S	30595370, 34594039, 36093044	×	Wu Y, Sakaue S	31015401, 34594039																						×	×
rs4807624	G	0.511	-0.032	0.005	5.59e-11				×	Wu Y, Sakaue S	31015401, 34594039																						×	×
rs61731111	T	0.048	-0.099	0.017	8.66e-09																×	Zhou W, Williams AT, Sterenborg RBTM	32769997, 37872160, 38291025											×
rs10424978	A	0.597	-0.062	0.005	8.47e-37	×	Kichaev G, Sakaue S, Mathieu S	30595370, 34594039, 36093044	×	Wu Y, Sakaue S	31015401, 34594039										×	Zhou W, Williams AT, Sterenborg RBTM	32769997, 37872160, 38291025										×	×
rs10410204	T	0.572	0.055	0.005	1.12e-29	×	Kichaev G, Sakaue S, Mathieu S	30595370, 34594039, 36093044													×	Zhou W, Williams AT, Porcu E, Sterenborg RBTM	32769997, 37872160, 23408906, 38291025										×	×
rs149809017	ATTAG	0.252	-0.048	0.007	4.44e-12																×	Zhou W, Sterenborg RBTM	32769997, 38291025											×
rs34536443	C	0.04	-0.141	0.013	3.07e-27	×	Kichaev G, Sakaue S, Mathieu S	30595370, 34594039, 36093044	×	Wu Y, Sakaue S	31015401, 34594039				×	Saevarsdottir S	32581359																×	×
rs167479	G	0.544	-0.036	0.005	2.62e-13	×	Kichaev G	30595370																									×	×
rs67257959	C	0.493	0.027	0.005	1.42e-08							×	Sakaue S	34594039	×	Sakaue S	34594039																	×
rs12973608	C	0.646	0.054	0.005	3.53e-27	×	Kichaev G, Sakaue S, Mathieu S	30595370, 34594039, 36093044	×	Wu Y, Sakaue S	31015401, 34594039	×	Sakaue S	34594039	×	Sakaue S, Saevarsdottir S	34594039, 32581359																×	×
rs148709337	G	0.017	0.142	0.022	4.73e-11																×	Williams AT	37872160											×
rs7508294	A	0.34	0.034	0.005	3.44e-11
rs139224539	T	0.026	0.145	0.026	1.29e-08
rs7508601	A	0.426	0.046	0.005	3.51e-21	×	Kichaev G, Sakaue S, Mathieu S	30595370, 34594039, 36093044	×	Wu Y, Sakaue S	31015401, 34594039				×	Saevarsdottir S, Li YR	32581359, 26301688																×	×
rs3826884	A	0.171	0.048	0.006	1.90e-14	×	Mathieu S	36093044													×	Zhou W, Williams AT, Sterenborg RBTM	32769997, 37872160, 38291025										×	×
rs748586223	ACACT	0.067	-0.122	0.022	2.70e-08																×	Zhou W, Williams AT, Sterenborg RBTM	32769997, 37872160, 38291025											×
rs2745803	G	0.188	-0.054	0.006	1.55e-17	×	Kichaev G, Mathieu S	30595370, 36093044	×	Wu Y, Sakaue S	31015401, 34594039				×	Saevarsdottir S	32581359																×	×
rs1203921	G	0.788	0.071	0.006	8.20e-33	×	Pickrell JK, Mathieu S	27182965, 36093044	×	Sakaue S	34594039										×	Zhou W, Williams AT, Sterenborg RBTM	32769997, 37872160, 38291025										×	×
rs62210126	A	0.351	0.028	0.005	1.81e-08	×	Mathieu S	36093044																									×	×
rs438363	T	0.833	-0.042	0.007	1.79e-09
rs35731981	AT	0.272	-0.05	0.007	1.02e-13	×	Kichaev G, Mathieu S	30595370, 36093044	×	Wu Y, Sakaue S	31015401, 34594039				×	Saevarsdottir S	32581359																×	×
rs2829751	C	0.053	-0.062	0.011	2.30e-08
rs113089178	C	0.072	0.059	0.01	3.22e-09
rs969478	T	0.205	0.038	0.006	1.46e-10
rs11203203	A	0.341	0.04	0.005	3.48e-15	×	Kichaev G, Mathieu S	30595370, 36093044	×	Wu Y, Sakaue S	31015401, 34594039	×	Sakaue S	34594039	×	Sakaue S	34594039																×	×
rs5763767	A	0.473	-0.063	0.005	4.73e-39	×	Kichaev G, Sakaue S, Mathieu S	30595370, 34594039, 36093044	×	Wu Y, Sakaue S	31015401, 34594039				×	Sakaue S, Saevarsdottir S	34594039, 32581359																×	×
rs2413029	G	0.759	-0.04	0.006	1.15e-12	×	Mathieu S	36093044													×	Zhou W, Williams AT, Sterenborg RBTM	32769997, 37872160, 38291025										×	×
rs2858483	C	0.412	0.084	0.005	6.97e-67	×	Kichaev G, Pickrell JK, Sakaue S, Mathieu S	30595370, 27182965, 34594039, 36093044	×	Wu Y, Sakaue S	31015401, 34594039	×	Zhao SX	23612905	×	Zhao SX, Saevarsdottir S	23612905, 32581359																×	×
rs2069235	A	0.309	0.035	0.005	1.33e-11	×	Kichaev G, Mathieu S	30595370, 36093044	×	Sakaue S	34594039																						×	×
rs202626	A	0.776	0.043	0.006	5.81e-13	×	Kichaev G, Mathieu S	30595370, 36093044	×	Wu Y, Sakaue S	31015401, 34594039																						×	×
rs4824117	G	0.676	-0.032	0.005	7.40e-10	×	Kichaev G	30595370																									×	×
319 hypothyroidism risk loci and associations reported for other thyroid traits per locus in the GWAS-Catalog (URL: https://www.ebi.ac.uk/gwas/) as per 19th of April 2024. Abbreviations; EAF, Effect allele frequency; PMID, PubMed publication identifier.

## Sheet: ST5
Supplementary Table 5: 61 genetic associations to free thyroxine (fT4) from a genome-wide meta-analysis association study of 191,449 Europeans
Lead variant	Chromosome	Position*	Effect allele	Non-effect allele	EAF	Consequence	Nearest gene	Meta-analysis							Known	Reported by	PMID
								Beta	SE	Direction	P	I2 (%)	PHET	N
rs75552440	1	19508012	T	C	0.16	upstream gene variant	CAPZB	0.037	0.004	+++	3.45e-17	0	0.598	191363
rs35311109	1	51012664	A	T	0.319	intergenic variant	CDKN2C	0.02	0.003	+++	2.09e-09	16.4	0.302	189148	×	Sterenborg RBTM	38291025
rs2235544	1	53909897	A	C	0.514	intron variant	DIO1	0.096	0.003	+++	6.30e-197	96.6	0	191329	×	Taylor PN, Choe EK, Surendran P, Hysi PG, Porcu E, Sterenborg RBTM	25743335, 35121771, 36357675, 35050183, 23408906, 38291025
rs334704	1	61151422	A	G	0.942	intron variant	NFIA	-0.049	0.007	---	1.35e-11	73	0.025	191022
rs182902643	1	109682810	A	G	0.2	intron variant	GSTM1	-0.029	0.005	-?-	3.17e-09	0	0.325	142025
rs74128535	1	175022306	C	T	0.214	intron variant	MRPS14	-0.025	0.004	---	1.22e-10	0	0.894	191405	×	Sterenborg RBTM	38291025
rs823137	1	205769174	A	G	0.393	downstream gene variant	RAB29	0.021	0.003	+++	5.70e-11	64	0.062	191415	×	Sterenborg RBTM	38291025
rs11211645	2	1408809	G	A	0.391	upstream gene variant	TPO	-0.031	0.003	---	4.67e-21	0	0.583	187028	×	Sterenborg RBTM	38291025
rs7593049	2	134895785	T	C	0.377	intron variant	CCNT2	-0.027	0.003	---	9.56e-16	57.7	0.094	186947	×	Teumer A, Sterenborg RBTM	30367059, 38291025
rs1012319	2	216733522	G	A	0.802	intron variant	IGFBP5	-0.029	0.005	?--	1.62e-08	61.7	0.106	120761
rs13107325	4	102267552	T	C	0.057	missense variant	SLC39A8	0.049	0.007	+++	3.31e-13	0	0.767	189460	×	Sterenborg RBTM	38291025
rs10027182	4	148060255	A	G	0.74	intron variant	ARHGAP10	0.025	0.004	+++	7.71e-12	0	0.486	189336
rs6854260	4	170071553	T	G	0.089	intron variant	AADAT	0.063	0.005	+++	3.63e-32	92.9	0	189468	×	Taylor PN, Porcu E, Sterenborg RBTM	25743335, 23408906, 38291025
rs12515396	5	51499907	C	A	0.577	intron variant	ISL1	-0.018	0.003	---	2.58e-08	70.8	0.033	190106
rs11950697	5	77244671	A	T	0.416	intron variant	PDE8B	-0.031	0.003	---	9.91e-21	77.7	0.011	190061	×	Sterenborg RBTM	38291025
rs10946313	6	19381155	C	T	0.391	intron variant	ID4	-0.03	0.003	---	2.81e-19	81.4	0.005	191372	×	Teumer A, Sterenborg RBTM	30367059, 38291025
rs9356988	6	25777253	A	G	0.297	intron variant	SLC17A4	-0.034	0.004	---	6.39e-21	76.6	0.014	191429	×	Teumer A, Sterenborg RBTM	30367059, 38291025
rs71559014	6	27154665	G	A	0.072	regulatory region variant	H2AC12	-0.038	0.006	---	7.96e-10	0	0.862	187032	×	Sterenborg RBTM	38291025
rs9468317	6	28230678	C	T	0.196	intron variant	ZSCAN9	0.026	0.004	+++	2.31e-10	0	0.853	191404	×	Sterenborg RBTM	38291025
rs2017772	6	31260569	A	G	0.135	intergenic variant	HLA-C	-0.036	0.005	---	2.22e-13	0	0.849	181303	×	Sterenborg RBTM	38291025
rs9472135	6	43842065	C	T	0.271	downstream gene variant	VEGFA	0.025	0.004	+++	2.46e-12	0	0.568	191241	×	Sterenborg RBTM	38291025
rs7745823	6	87086145	T	G	0.24	intron variant	CGA	0.022	0.004	+++	3.13e-09	29.2	0.244	191416	×	Sterenborg RBTM	38291025
rs17789218	6	100152221	C	T	0.211	intergenic variant	MCHR2	0.044	0.004	+++	1.74e-31	88.9	0	191154	×	Teumer A, Sterenborg RBTM	30367059, 38291025
rs2983523	6	165646328	C	T	0.235	intron variant	PDE10A	0.024	0.004	+++	4.51e-11	0	0.43	189254
rs55635963	7	14853859	T	C	0.384	intron variant	DGKB	0.026	0.004	++?	2.81e-10	0	0.366	115326	×	Sterenborg RBTM	38291025
rs11770756	7	35381435	T	A	0.37	downstream gene variant	TBX20	-0.019	0.003	---	1.05e-08	0	0.742	191370
rs809439	7	75531992	A	T	0.435	downstream gene variant	SPDYE5	-0.021	0.003	---	2.48e-10	35.4	0.213	191099	×	Sterenborg RBTM	38291025
rs10102764	8	17791763	T	C	0.737	intron variant	MTUS1	-0.022	0.004	---	1.86e-08	0	0.44	191303
rs111977432	8	32584057	C	A	0.271	intron variant	FUT10	0.03	0.004	+?+	3.05e-13	82.6	0.017	142125
rs6471863	8	60296408	A	G	0.177	intron variant	CA8	-0.036	0.005	---	2.12e-14	78.5	0.01	191407	×	Teumer A, Sterenborg RBTM	30367059, 38291025
rs3110038	8	109085614	T	C	0.493	upstream gene variant	TRHR	-0.025	0.003	---	2.85e-15	0	0.391	190704	×	Sterenborg RBTM	38291025
rs79676842	8	132871660	T	G	0.029	intron variant	TG	0.054	0.01	+++	1.18e-08	10.8	0.326	185825
rs10119187	9	4223660	C	T	0.172	intron variant	GLIS3	-0.038	0.004	---	3.86e-19	53.2	0.118	191270	×	Teumer A, Sterenborg RBTM	30367059, 38291025
rs10739496	9	97790277	T	C	0.709	intron variant	PTCSC2	0.063	0.003	+++	1.96e-77	72	0.028	191396	×	Porcu E, Sterenborg RBTM	23408906, 38291025
rs6477549	9	106892243	T	C	0.372	intron variant	ZNF462	-0.029	0.003	---	7.26e-19	70.8	0.033	191303	×	Sterenborg RBTM	38291025
rs34011920	9	124265133	T	C	0.308	intron variant	NEK6	-0.024	0.003	---	1.73e-12	86.2	0.001	191278	×	Teumer A, Sterenborg RBTM	30367059, 38291025
rs6479631	9	134017699	T	C	0.668	intergenic variant	BRD3OS	-0.026	0.004	---	1.06e-13	65.5	0.055	191218	×	Sterenborg RBTM	38291025
rs4842131	9	136200833	T	C	0.439	intron variant	LHX3	-0.06	0.003	---	2.84e-71	95.4	0	186813	×	Taylor PN, Porcu E, Sterenborg RBTM	25743335, 23408906, 38291025
rs1332099	10	99538694	C	T	0.545	downstream gene variant	NKX2-3	0.021	0.003	+++	3.41e-11	24.3	0.267	191413	×	Sterenborg RBTM	38291025
rs10736272	10	119213366	T	C	0.524	intron variant	GRK5	0.018	0.003	+++	8.73e-09	23.7	0.27	191374	×	Sterenborg RBTM	38291025
rs12575096	11	27687297	G	A	0.219	intron variant	BDNF	0.022	0.004	+++	1.52e-08	75.5	0.017	191421
rs11039342	11	47695423	A	C	0.328	intron variant	AGBL2	-0.028	0.003	---	2.50e-16	28.2	0.249	191432	×	Teumer A, Sterenborg RBTM	30367059, 38291025
rs929934	11	57643779	C	T	0.587	downstream gene variant	CLP1	-0.019	0.003	---	5.67e-09	66.9	0.049	191408
rs3741156	11	73235095	C	G	0.256	missense variant	P2RY2	-0.027	0.004	---	3.06e-12	0	0.377	186801	×	Sterenborg RBTM	38291025
rs76895963	12	4275678	G	T	0.026		CCND2	0.069	0.012	+?+	2.32e-08	0	0.868	141995	×	Sterenborg RBTM	38291025
rs7297444	12	20857363	T	C	0.226		SLC01B3	-0.031	0.004	---	1.15e-13	0	0.602	191420	×	Teumer A, Sterenborg RBTM	30367059, 38291025
rs34884196	14	29695310	G	A	0.403	intron variant	PRKD1	0.025	0.003	+++	9.71e-15	58.9	0.088	191255	×	Sterenborg RBTM	38291025
rs116909374	14	36269155	T	C	0.037	regulatory region variant	MBIP	0.073	0.009	+++	9.24e-17	0	0.612	184128	×	Sterenborg RBTM	38291025
rs57221853	14	80284555	C	T	0.34	intron variant	DIO2	-0.028	0.003	---	3.71e-16	82.2	0.004	191280	×	Teumer A, Sterenborg RBTM	30367059, 38291025
rs768356	14	93110198	C	T	0.189	intron variant	ITPK1	-0.03	0.004	---	1.23e-13	0	0.69	191341	×	Sterenborg RBTM	38291025
rs11626434	14	101532106	C	G	0.364	intergenic variant	DIO3	0.043	0.003	+++	2.74e-37	71.6	0.03	191174	×	Teumer A, Sterenborg RBTM	30367059, 38291025
rs17477923	15	49418988	C	T	0.238	upstream gene variant	FGF7	0.038	0.004	+++	4.84e-26	0	0.918	191397	×	Sterenborg RBTM	38291025
rs12591278	15	88550232	G	T	0.671	upstream gene variant	DET1	-0.026	0.003	---	7.00e-14	26.7	0.255	191031	×	Sterenborg RBTM	38291025
rs1439619	15	92904401	G	T	0.437	intron variant	CHD2	0.021	0.003	+++	3.53e-11	78.1	0.01	191205	×	Sterenborg RBTM	38291025
rs2269800	16	16102982	G	A	0.125	intron variant	ABCC6	-0.031	0.005	---	2.13e-09	0	0.418	191248	×	Sterenborg RBTM	38291025
rs4149383	16	28608999	A	G	0.096	intron variant	SULT1A1	0.047	0.007	+?+	1.70e-12	37.3	0.207	142102	×	Sterenborg RBTM	38291025
rs7187736	16	51454295	G	A	0.219	intron variant	HNRNPA1L3	-0.022	0.004	---	5.40e-09	0	0.39	191278
rs72833498	17	16092488	C	T	0.473	intron variant	TTC19	-0.032	0.003	---	3.94e-24	74.5	0.02	191346	×	Teumer A, Sterenborg RBTM	30367059, 38291025
rs148487844	17	68116226	C	T	0.824	downstream gene variant	KPNA2	0.028	0.005	+?+	6.56e-09	0	0.386	142005
rs184097503	18	31619326	G	C	0.997	downstream gene variant	TTR	-0.532	0.047	-??	4.14e-30	0	1	66057	×	Taylor PN, Surendran P, Sterenborg RBTM	25743335, 36357675, 38291025
rs8089364	18	60191596	C	T	0.257	upstream gene variant	MC4R	-0.026	0.004	---	1.14e-12	82	0.004	191370	×	Teumer A, Sterenborg RBTM	30367059, 38291025
* Positions are on human genome build GRCh38. Variant consequences were annotated with Variant Effect Predictor. Abbreviations: EAF, Effect allele frequency; PHET, P-value for heterogeneity; N, total number; PMID, PubMed publication identifier

## Sheet: ST6
Supplementary Table 6: 297 genetic associations to thyroid stimulating hormone (TSH) from a genome-wide meta-analysis association study of 482,873 Europeans
Lead variant	Chromosome	Position*	Effect allele	Non-effect allle	EAF	Consequence	Nearest gene	Meta-analysis							Known	Reported by	PMID
								Beta	SE	Direction	P	I2 (%)	PHET	N
rs17777295	1	2061538	T	G	0.246	intron variant	PRKCZ	0.019	0.003	+++	2.16e-12	0	0.51	427498	×	Williams AT	37872160
rs11121224	1	8713456	G	A	0.628	intron variant	RERE	0.013	0.002	+++	1.12e-08	0	0.977	479250
rs35604552	1	10654379	T	C	0.258	intron variant	CASZ1	-0.019	0.002	---	8.659e-14	0	0.704	476424	×	Sterenborg RBTM	38291025
rs6669935	1	16032190	G	C	0.565	splice polypyrimidine tract variant	CLCNKB	-0.021	0.002	---	5.266e-23	0	0.941	479458	×	Williams AT, Sterenborg RBTM	37872160, 38291025
rs873095	1	19496835	A	G	0.182	intron variant	CAPZB	-0.109	0.003	---	8.05e-341	27.1	0.254	479368	×	Taylor PN, Zhou W, Williams AT, Porcu E, Sterenborg RBTM	25743335, 32769997, 37872160, 23408906, 38291025
rs12743883	1	22186518	G	A	0.61	intergenic variant	WNT4	0.022	0.002	+++	2.719e-23	58.2	0.092	479432	×	Zhou W, Williams AT, Sterenborg RBTM	32769997, 37872160, 38291025
rs3010109	1	26952062	A	G	0.171	missense variant	KDF1	-0.018	0.003	---	4.183e-10	29.9	0.24	476811
rs11577617	1	33310172	A	G	0.252	intron variant	A3GALT2	0.024	0.002	+++	8.09e-22	0	0.575	468963	×	Williams AT, Sterenborg RBTM	37872160, 38291025
rs596062	1	39360333	G	A	0.3	intron variant	BMP8A	0.016	0.002	+++	1.028e-12	0	0.698	479407
rs3790585	1	45557684	T	A	0.153	intron variant	AKR1A1	-0.022	0.003	---	2.402e-13	0	0.744	479501
rs75848076	1	48424841	G	A	0.025	intron variant	SPATA6	0.079	0.007	+++	1.202e-30	0	0.538	479409	×	Williams AT, Sterenborg RBTM	37872160, 38291025
rs35311109	1	51012664	A	T	0.342	intergenic variant	CDKN2C	-0.037	0.002	---	1.875e-59	0	0.616	479458	×	Zhou W, Williams AT, Sterenborg RBTM	32769997, 37872160, 38291025
rs1288492	1	53305892	T	C	0.473	intron variant	LRP8	0.015	0.002	+++	2.366e-12	59.7	0.083	479379	×	Sterenborg RBTM	38291025
rs334726	1	61143857	C	A	0.952	intron variant	NFIA	0.158	0.005	+++	2.93e-216	0	0.395	478389	×	Zhou W, Williams AT, Porcu E, Sterenborg RBTM	32769997, 37872160, 23408906, 38291025
rs611838	1	66305738	C	T	0.618	intron variant	SGIP1	-0.019	0.002	---	7.934e-19	0	0.776	479405	×	Williams AT, Sterenborg RBTM	37872160, 38291025
rs11209143	1	67724282	A	G	0.534	intron variant	GADD54A	-0.032	0.002	---	1.723e-49	0	0.887	479432	×	Zhou W, Williams AT, Sterenborg RBTM	32769997, 37872160, 38291025
rs78495697	1	107813097	T	C	0.094	intron variant	VAV3	0.113	0.004	+++	7.24e-208	59.7	0.084	479410	×	Kwak SH, Zhou W, Williams AT, Sterenborg RBTM	24722205, 32769997, 37872160, 38291025
rs4970834	1	109272258	T	C	0.196	intron variant	PSRC1	0.02	0.003	+++	2.402e-13	0	0.479	479486
rs2476601	1	113834946	G	A	0.896	missense variant	RSBN1	-0.028	0.004	---	1.262e-15	0	0.517	479494
rs11204752	1	150985657	C	T	0.496	intron variant	ANXA9	-0.018	0.002	---	4.734e-18	0	0.981	479384	×	Williams AT, Sterenborg RBTM	37872160, 38291025
rs3761959	1	157699488	T	C	0.445	intron variant	FCRL3	0.012	0.002	+++	2.893e-08	0	0.661	479399
rs580360	1	168698188	T	C	0.442	intron variant	DPT	0.019	0.002	+++	1.251e-18	3.8	0.354	479428	×	Sterenborg RBTM	38291025
rs4916371	1	173564433	T	C	0.42	intron variant	SLC9C2	-0.014	0.002	---	1.583e-10	39.4	0.192	479471
rs571822	1	179945426	A	G	0.704	upstream gene variant	CEP350	0.014	0.002	+++	6.324e-09	8.4	0.336	479513	×	Sterenborg RBTM	38291025
rs10919598	1	198868961	G	A	0.622	intron variant	PTPRC	-0.015	0.002	---	6.404e-12	75	0.018	479350	×	Williams AT	37872160
rs12128213	1	200228410	G	A	0.51	intergenic variant	ZNF281	-0.016	0.002	---	1.596e-13	0	0.425	476981
rs12722743	1	201847815	T	C	0.199	intron variant	IPO9	-0.016	0.003	---	4.576e-09	0	0.765	479355
rs2629647	1	207002810	G	A	0.331	regulatory region variant	C1orf116	0.022	0.002	+++	1.129e-22	0	0.667	479354	×	Williams AT, Sterenborg RBTM	37872160, 38291025
rs12145030	1	212175897	T	C	0.18	intron variant	PPP2R5A	0.017	0.003	+++	1.941e-09	0	0.633	479430
rs2993047	1	218511713	A	G	0.593	intron variant	TGFB2	-0.033	0.002	---	1.865e-52	0	0.921	479354	×	Zhou W, Williams AT, Sterenborg RBTM	32769997, 37872160, 38291025
rs72730834	1	221432317	G	C	0.063	intergenic variant	DUSP10	-0.03	0.004	---	8.597e-12	0	0.906	479482
rs11390947	1	226297626	AT	A	0.687	intron variant	LIN9	-0.014	0.002	---	1.667e-08	0	0.713	418349
rs78118675	1	228849704	T	C	0.083	regulatory region variant	RHOU	-0.023	0.004	---	2.882e-09	58.5	0.09	479287
rs6678625	1	237046703	T	C	0.148	intron variant	RYR2	-0.021	0.003	---	1.355e-11	0	0.875	478574
rs2484640	1	243299115	T	G	0.507	intron variant	SDCCAG8	0.016	0.002	+++	3.143e-13	14.3	0.311	479266	×	Williams AT	37872160
rs62114506	2	242793	C	G	0.276	intron variant	ACP1	-0.015	0.002	---	1.205e-09	0	0.991	476627
rs11675342	2	1403856	T	C	0.421	intron variant	TPO	0.028	0.002	+++	3.792e-39	70.7	0.033	480455	×	Zhou W, Williams AT, Sterenborg RBTM	32769997, 37872160, 38291025
rs4471862	2	15818671	A	G	0.335	regulatory region variant	MYCN	-0.022	0.002	---	2.699e-22	0	0.799	480182	×	Williams AT, Sterenborg RBTM	37872160, 38291025
rs6721104	2	25771351	C	A	0.033	intron variant	DNTB	0.081	0.006	+++	1.161e-42	0	0.675	480371	×	Zhou W, Williams AT, Sterenborg RBTM	32769997, 37872160, 38291025
rs80062726	2	28508435	T	C	0.052	intron variant	PLB1	0.041	0.005	+++	6.56e-17	0	0.818	480230
rs7568365	2	43411716	T	C	0.651	intron variant	THADA	0.042	0.002	+++	3.712e-79	13.8	0.314	480060	×	Zhou W, Williams AT, Sterenborg RBTM	32769997, 37872160, 38291025
rs10191478	2	47418110	T	G	0.444	intron variant	MSH2	-0.012	0.002	---	2.588e-08	0	0.6	479497
rs17046628	2	55050820	G	C	0.896	upstream gene variant	RTN4	-0.03	0.004	-?-	1.023e-14	58.4	0.121	362940
rs6546567	2	70081390	T	G	0.323	intron variant	PCB1	-0.019	0.002	---	2.999e-17	0	0.393	480120	×	Sterenborg RBTM	38291025
rs78783493	2	97003208	T	C	0.108	upstream gene variant	FAM178B	-0.02	0.004	---	3.755e-08	0	0.624	428352
rs4140835	2	102603313	C	T	0.539	intergenic variant	SLC9A2	0.014	0.002	+++	5.946e-11	0	0.928	480473
rs73954943	2	111132855	A	G	0.062	intron variant	BCL2L11	-0.024	0.004	---	3.779e-08	0	0.578	480376
rs2288196	2	151525381	A	G	0.618	intron variant	RIF1	-0.023	0.002	---	1.351e-25	0	0.383	480336	×	Williams AT, Sterenborg RBTM	37872160, 38291025
rs55860731	2	160018926	T	C	0.554	intron variant	PLA2R1	0.015	0.002	+++	3.641e-12	0	0.894	480527	×	Sterenborg RBTM	38291025
rs1990760	2	162267541	T	C	0.618	missense variant	FAP	0.016	0.002	+++	1.45e-12	0	0.8	475559
rs62174422	2	168697608	G	T	0.037	intron variant	NOSTRIN	-0.066	0.006	---	1.587e-30	54.6	0.11	480161	×	Zhou W, Williams AT, Sterenborg RBTM	32769997, 37872160, 38291025
rs114571693	2	169855804	C	A	0.615	intron variant	UBR3	0.014	0.002	+++	1.852e-10	36	0.21	466146
rs12615651	2	171559237	A	G	0.39	downstream gene variant	CYBRD1	-0.013	0.002	---	7.428e-09	0	0.876	480490
rs13423590	2	174040312	A	C	0.589	upstream gene variant	SP3	0.015	0.002	+++	7.986e-12	1.6	0.362	480360
rs2594950	2	176643894	C	G	0.336	intron variant	MTX2	0.016	0.002	+++	5.251e-13	0	0.599	480320	×	Sterenborg RBTM	38291025
rs11680095	2	180961229	T	C	0.575	intergenic variant	UBE2E3	0.013	0.002	+++	9.37e-10	11.9	0.321	480439
rs35954637	2	190575396	C	A	0.335	regulatory region variant	NEMP2	-0.02	0.002	---	2.59e-19	37.7	0.201	480552	×	Williams AT, Sterenborg RBTM	37872160, 38291025
rs3087243	2	203874196	A	G	0.429	downstream gene variant	CTLA4	-0.014	0.002	---	7.993e-11	0	0.88	480505
rs62189580	2	213154257	C	G	0.598	upstream gene variant	IKZF2	0.017	0.002	+++	1.701e-14	39.8	0.19	480477	×	Sterenborg RBTM	38291025
rs7568039	2	216747598	C	A	0.724	intron variant	IGFBP5	0.096	0.002	+++	3.47e-358	0	0.897	479927	×	Taylor PN, Zhou W, Teumer A, Williams AT, Porcu E, Sterenborg RBTM	25743335, 32769997, 30367059, 37872160, 23408906, 38291025
rs6713887	2	219161647	T	G	0.653	3 prime UTR variant	NHEJ1	0.028	0.002	+++	4.958e-36	0	0.845	480270	×	Zhou W, Williams AT, Sterenborg RBTM	32769997, 37872160, 38291025
rs35787079	2	226314006	A	G	0.334	intergenic variant	IRS1	-0.015	0.002	---	1.887e-11	0	0.495	480515	×	Williams AT	37872160
rs35717482	2	241571567	A	G	0.127	intron variant	BOK	0.044	0.004	?++	2.593e-29	0	0.732	342555	×	Zhou W, Williams AT, Sterenborg RBTM	32769997, 37872160, 38291025
rs310758	3	12177023	T	C	0.74	intron variant	TIMP4	-0.053	0.002	---	6.93e-107	0	0.98	482601	×	Taylor PN, Zhou W, Williams AT, Sterenborg RBTM	25743335, 32769997, 37872160, 38291025
rs12330318	3	24933716	G	T	0.474	intron variant	RARB	-0.02	0.002	---	1.236e-21	0	0.977	482447	×	Williams AT, Sterenborg RBTM	37872160, 38291025
rs35353451	3	32843254	A	G	0.32	intron variant	TRIM71	-0.014	0.002	---	1.184e-09	45.5	0.159	482187	×	Sterenborg RBTM	38291025
rs7625896	3	44021069	G	A	0.352	intergenic variant	TOPAX1	0.015	0.002	+++	4.607e-12	0	0.864	482630
rs6776145	3	50278688	C	T	0.115	upstream gene variant	LSMEM2	0.022	0.003	+++	7.97e-11	0	0.738	482758
rs6766126	3	57698777	G	A	0.829	downstream gene variant	DENND6A	0.019	0.003	+++	2.477e-11	71.5	0.03	482774
rs16829789	3	119391853	C	A	0.148	intron variant	TMEM39A	0.017	0.003	+++	8.102e-09	0	0.494	482653
rs2713602	3	128484192	G	A	0.579	intron variant	GATA2	-0.013	0.002	---	4.633e-10	0	0.975	482721
rs55717031	3	139129663	T	G	0.32	downstream gene variant	PRR23C	-0.018	0.002	---	2.185e-14	35.5	0.212	482690	×	Sterenborg RBTM	38291025
rs9847773	3	149500029	T	C	0.422	intron variant	TM4SF4	-0.025	0.002	---	1.339e-32	61.4	0.075	482445	×	Zhou W, Teumer A, Williams AT, Sterenborg RBTM	32769997, 30367059, 37872160, 38291025
rs1829142	3	169199916	T	A	0.212	intron variant	MECOM	-0.018	0.003	---	1.506e-12	0	0.649	482636
rs7630554	3	185808274	G	A	0.307	intron variant	IGF2BP2	-0.048	0.002	---	9.00e-100	0	0.938	482602	×	Zhou W, Teumer A, Williams AT, Sterenborg RBTM	32769997, 30367059, 37872160, 38291025
rs7640550	3	188362460	C	T	0.508	intron variant	LPP	0.019	0.002	+++	2.464e-19	0	0.895	481947	×	Zhou W	32769997
rs59381142	3	194198392	A	G	0.236	downstream gene variant	HES1	-0.056	0.002	---	1.75e-109	0	0.855	478429	×	Zhou W, Teumer A, Williams AT, Sterenborg RBTM	32769997, 30367059, 37872160, 38291025
rs1014947	4	2915919	T	C	0.277	intron variant	MFSD10	0.013	0.002	+++	1.69e-08	57.9	0.093	480366
rs3796407	4	23883088	A	G	0.278	intron variant	PPARGC1A	-0.025	0.002	---	1.939e-25	75.7	0.016	480007	×	Williams AT	37872160
rs4861349	4	40364115	C	G	0.722	regulatory region variant	CHRNA9	0.025	0.002	+++	1.611e-25	0	0.827	479908	×	Williams AT, Sterenborg RBTM	37872160, 38291025
rs4434321	4	55046674	G	A	0.398	intergenic variant	KDR	-0.02	0.002	---	5.8e-20	42.1	0.178	469960	×	Sterenborg RBTM	38291025
rs411365	4	87145972	A	G	0.366	downstream gene variant	KLHL8	0.015	0.002	+++	6.201e-12	0	0.75	480552
rs2290783	4	88781467	T	A	0.805	intron variant	NAP1L5	-0.02	0.003	---	4.297e-13	0	0.801	480233
rs17450274	4	121691318	A	G	0.29	intron variant	ANXA5	0.026	0.002	+++	6.824e-29	67.9	0.045	480471	×	Williams AT, Sterenborg RBTM	37872160, 38291025
rs2391291	4	128660399	T	C	0.186	intron variant	JADE1	0.015	0.003	+++	3.624e-08	0	0.714	480112
rs56373655	4	148652836	C	T	0.22	intron variant	NR3C2	-0.1	0.003	---	2.31e-337	71.5	0.03	480404	×	Taylor PN, Zhou W, Nielsen TR, Williams AT, Pietzner M, Porcu E, Sterenborg RBTM	25743335, 32769997, 28333968, 37872160, 34648354, 23408906, 38291025
rs113001168	4	150147734	G	A	0.023	intron variant	DCLK2	-0.042	0.007	---	2.818e-09	54.9	0.109	479929
rs111382018	4	151325674	G	A	0.012	upstream gene variant	SH3D19	-0.067	0.011	---	4.127e-10	0	0.528	428506
rs17278176	4	153267068	G	T	0.12	intron variant	TRIM2	0.027	0.003	+++	6.609e-16	27.3	0.253	469929	×	Williams AT	37872160
rs4571283	4	176784708	A	G	0.888	intron variant	VEGFC	0.035	0.003	+++	1.802e-24	8.4	0.336	470290	×	Zhou W, Williams AT, Sterenborg RBTM	32769997, 37872160, 38291025
rs35782497	4	186080076	A	G	0.344	intron variant	TLR3	-0.013	0.002	---	2.582e-09	0	0.735	480005
rs440225	5	698921	A	G	0.708	downstream gene variant	TPPP	-0.036	0.003	---	1.856e-40	0	0.715	427374	×	Williams AT, Sterenborg RBTM	37872160, 38291025
rs10461991	5	38576080	A	G	0.334	intron variant	LIFR	-0.016	0.002	---	1.444e-12	0	0.97	480928
rs144506691	5	44280978	TAGTGTC	T	0.096	intergenic variant	FGF10	0.022	0.004	+?+	4.031e-08	0	0.596	362984
rs157512	5	56513300	C	T	0.238	intron variant	ANKRD55	0.015	0.002	+++	5.166e-09	39.7	0.19	481167
rs77994712	5	59077591	G	C	0.059	intron variant	RAB3C	-0.054	0.005	---	3.399e-32	0	0.446	481455	×	Zhou W, Williams AT, Sterenborg RBTM	32769997, 37872160, 38291025
rs28633210	5	69506539	T	C	0.779	intron variant	OCLN	-0.024	0.003	---	4.741e-19	0	0.907	428299	×	Williams AT, Sterenborg RBTM	37872160, 38291025
rs201823307	5	70872286	C	T	0.615	intergenic variant	SERF1A	-0.017	0.002	-?-	5.33e-12	0	0.513	362811
rs2928170	5	77180632	G	C	0.143	intergenic variant	PDE8B	-0.129	0.003	---	9.85e-383	9.8	0.33	481344	×	Malinowski JR, Taylor PN, Zhou W, Williams AT, Pietzner M, Porcu E, Sterenborg RBTM	25436638, 25743335, 32769997, 37872160, 34648354, 23408906, 38291025
rs34495815	5	123400974	ATCT	A	0.423	intron variant	CEP120	0.015	0.002	+?+	1.227e-09	0	0.932	362967
rs79945200	5	124599752	A	G	0.012	regulatory region variant	ZNF608	-0.075	0.01	---	4.722e-14	0	0.439	477825
rs249616	5	140150071	T	C	0.521	intergenic variant	IGIP	-0.019	0.002	---	2.088e-19	0	0.613	481299	×	Williams AT, Sterenborg RBTM	37872160, 38291025
rs10053679	5	143385571	T	A	0.327	intron variant	NR3C1	0.013	0.002	+++	5.232e-09	0	0.737	479173
rs429667	6	1231786	A	C	0.617	upstream gene variant	FOXQ1	0.014	0.002	+++	2.944e-10	0	0.409	482368
rs9379084	6	7231610	A	G	0.105	missense variant	SSR1	-0.022	0.004	---	1.675e-09	0	0.987	482444
rs10947758	6	12093728	C	T	0.363	intron variant	HIVEP1	-0.014	0.002	---	1.058e-09	0	0.691	482573
rs9396865	6	18426344	C	T	0.165	intron variant	RNF144B	0.024	0.003	+++	4.836e-17	0	0.888	482754	×	Williams AT, Sterenborg RBTM	37872160, 38291025
rs196033	6	22043429	G	T	0.445	intron variant	PRL	0.015	0.002	+++	1.768e-12	0	0.819	481068
rs79135365	6	26543879	C	G	0.06	intron variant	HMGN4	0.034	0.005	+++	1.675e-13	0	0.934	473168
rs116117737	6	28050575	T	G	0.034	downstream gene variant	OR2B8P	0.052	0.006	+++	3.153e-17	22.7	0.274	478718	×	Sterenborg RBTM	38291025
rs2524118	6	31262890	A	T	0.123	intergenic variant	HLA-C	0.063	0.003	+++	1.485e-78	0	0.642	477539	×	Zhou W, Teumer A, Williams AT, Sterenborg RBTM	32769997, 30367059, 37872160, 38291025
rs482786	6	33739822	C	T	0.266	intron variant	IP6K3	-0.018	0.002	---	2.488e-14	0	0.379	482067
rs9658134	6	35411021	A	G	0.02	5 prime UTR variant	FANCE	-0.046	0.008	---	1.899e-09	0	0.581	475221
rs2396083	6	43837071	C	G	0.699	intron variant	VEGFA	0.092	0.002	+++	1.28e-336	41.1	0.183	482324	×	Taylor PN, Zhou W, Nielsen TR, Nolan J, Williams AT, Porcu E, Sterenborg RBTM	25743335, 32769997, 28333968, 34524976, 37872160, 23408906, 38291025
rs1211293	6	63537868	C	G	0.446	intron variant	PTP4A1	-0.018	0.002	---	4.059e-17	0	0.801	482712	×	Williams AT	37872160
rs1998615	6	87098571	G	A	0.28	upstream gene variant	CGA	0.044	0.002	+++	4.695e-78	0	0.621	482769	×	Zhou W, Williams AT, Sterenborg RBTM	32769997, 37872160, 38291025
rs614120	6	90286261	G	C	0.595	intron variant	BACH2	0.016	0.002	+++	3.566e-13	0	0.852	482653
rs73767079	6	121594948	G	A	0.077	intergenic variant	GJA1	0.028	0.004	+++	1.95e-12	0	0.57	482739
rs1763528	6	134181089	C	A	0.704	intron variant	SLC2A12	-0.025	0.002	---	6.651e-27	32.4	0.228	481548	×	Williams AT, Sterenborg RBTM	37872160, 38291025
rs9399306	6	140087634	T	C	0.17	intron variant	CITED2	0.03	0.003	+++	1.68e-25	0	0.428	482669	×	Williams AT, Sterenborg RBTM	37872160, 38291025
rs9496482	6	142934965	T	C	0.192	intron variant	HIVEP2	-0.016	0.003	---	1.138e-09	0	0.579	482693
rs6914622	6	148193165	T	G	0.306	regulatory region variant	SASH1	0.033	0.002	+++	3.109e-46	62.3	0.07	482631	×	Zhou W, Williams AT, Porcu E, Sterenborg RBTM	32769997, 37872160, 23408906, 38291025
rs1033701	6	165627371	A	G	0.265	intron variant	C6orf118	-0.115	0.002	---	1.24e-498	75.7	0.016	480336	×	Taylor PN, Zhou W, Nielsen TR, Williams AT, Porcu E, Sterenborg RBTM	25743335, 32769997, 28333968, 37872160, 23408906, 38291025
rs2247314	6	166956742	C	T	0.325	upstream gene variant	RNASET2	-0.014	0.002	---	2.138e-09	0	0.518	480878	×	Williams AT	37872160
rs2609319	6	168476869	T	C	0.222	intron variant	SMOC2	0.041	0.003	+++	1.662e-58	61.5	0.074	482584	×	Zhou W, Williams AT, Sterenborg RBTM	32769997, 37872160, 38291025
rs7797577	7	2293907	G	A	0.46	intron variant	NUDT1	-0.022	0.002	---	1.92e-24	20.1	0.286	482542	×	Zhou W, Williams AT, Sterenborg RBTM	32769997, 37872160, 38291025
rs28607283	7	5214816	T	C	0.12	intron variant	WIPI2	0.021	0.003	+++	1.442e-10	0	0.701	482054
rs818587	7	16653507	G	A	0.621	intron variant	BZW2	-0.02	0.002	---	3.461e-19	0	0.861	482255	×	Sterenborg RBTM	38291025
rs143689540	7	28194215	AAAG	A	0.008	intron variant	JAZF	0.072	0.013	+?+	3.168e-08	0	0.623	363094
rs700750	7	46713893	A	C	0.635	intron variant	IGFBP3	0.031	0.002	+++	8.925e-46	0	0.722	482715	×	Zhou W, Williams AT, Sterenborg RBTM	32769997, 37872160, 38291025
rs11765986	7	77727957	T	C	0.284	intron variant	RSBN1L	0.018	0.002	+++	4.354e-15	0	0.839	482699
rs304750	7	80350947	A	G	0.132	intron variant	CD36	0.03	0.003	+++	1.626e-22	0	0.724	482560	×	Williams AT, Sterenborg RBTM	37872160, 38291025
rs4279	7	92134814	A	C	0.384	upstream gene variant	CYP51A1	0.013	0.002	+++	3.913e-09	0	0.876	482787
rs62621812	7	127375029	A	G	0.027	missense variant	ZNF800	0.072	0.007	+++	3.658e-26	54.4	0.112	482737	×	Sterenborg RBTM	38291025
rs6467265	7	129772891	A	G	0.579	downstream gene variant	NRF1	0.013	0.002	+++	4.308e-10	0	0.972	482712	×	Sterenborg RBTM	38291025
rs1362237	7	151626769	C	G	0.8	intron variant	RHEB	-0.016	0.003	---	9.909e-10	38.8	0.195	482297
rs2921053	8	8462453	C	G	0.461	upstream gene variant	PRAG1	-0.027	0.002	---	1.808e-34	30.9	0.235	482275	×	Zhou W, Williams AT, Sterenborg RBTM	32769997, 37872160, 38291025
rs534523	8	10027489	G	C	0.538	intron variant	MSRA	0.017	0.002	+++	3.065e-14	0	0.805	482168	×	Williams AT, Sterenborg RBTM	37872160, 38291025
rs34421088	8	11731533	G	A	0.474	intron variant	NEIL2	0.016	0.002	+++	6.716e-13	0	0.924	482165	×	Williams AT, Sterenborg RBTM	37872160, 38291025
rs2947263	8	19269001	C	T	0.587	intergenic variant	SH2D4A	-0.013	0.002	---	4.67e-10	0	0.643	482303
rs56009477	8	23499451	G	A	0.147	downstream gene variant	SLC25A37	-0.056	0.003	---	5.892e-78	20.5	0.284	482663	×	Zhou W, Teumer A, Williams AT, Sterenborg RBTM	32769997, 30367059, 37872160, 38291025
rs2919373	8	32574341	C	T	0.793	intron variant	FUT10	0.063	0.003	+++	5.88e-129	0	0.38	482672	×	Zhou W, Williams AT, Porcu E, Sterenborg RBTM	32769997, 37872160, 23408906, 38291025
rs2102727	8	51988053	A	C	0.196	intron variant	PCMTD1	-0.019	0.003	---	2.78e-13	55.7	0.104	482510	×	Williams AT	37872160
rs6981089	8	65895118	G	A	0.291	intergenic variant	PDE7A	0.025	0.002	+++	2.42e-27	0	0.465	482567	×	Williams AT, Sterenborg RBTM	37872160, 38291025
rs6989821	8	69450180	C	T	0.288	upstream gene variant	SULF1	0.036	0.002	+++	9.056e-54	0	0.38	482583	×	Zhou W, Teumer A, Williams AT, Sterenborg RBTM	32769997, 30367059, 37872160, 38291025
rs182120	8	80506407	C	A	0.286	intron variant	ZBTB10	0.024	0.002	+++	6.452e-24	0	0.696	482396	×	Williams AT, Sterenborg RBTM	37872160, 38291025
rs4735342	8	90729445	T	C	0.49	intron variant	TMEM64	-0.013	0.002	---	3.738e-10	0	0.975	482708	×	Sterenborg RBTM	38291025
rs3110042	8	109081717	T	C	0.177	upstream gene variant	TRHR	-0.019	0.003	---	8.116e-12	63.5	0.064	481315	×	Williams AT, Sterenborg RBTM	37872160, 38291025
rs72682433	8	119100579	C	T	0.094	intron variant	MAL2	0.033	0.004	+++	2.348e-19	67.7	0.045	482659	×	Zhou W, Williams AT, Sterenborg RBTM	32769997, 37872160, 38291025
rs11992068	8	127876846	G	C	0.174	intron variant	MYC	0.018	0.003	+++	8.067e-11	21	0.282	482358
rs114322847	8	132871426	T	C	0.031	missense variant	TG	-0.182	0.006	---	1.22e-187	74.6	0.02	477160	×	Zhou W, Teumer A, Williams AT, Sterenborg RBTM	32769997, 30367059, 37872160, 38291025
rs41295141	10	6099955	A	G	0.034	intron variant	RBM17	-0.033	0.006	---	2.092e-08	24.9	0.264	480307
rs68020476	10	8534526	G	T	0.175	intergenic variant	GATA3	0.055	0.003	+++	1.001e-88	63.8	0.063	482683	×	Zhou W, Teumer A, Williams AT, Sterenborg RBTM	32769997, 30367059, 37872160, 38291025
rs72777980	10	15483678	A	G	0.035	intergenic variant	FAM171A1	-0.052	0.006	---	5.526e-18	0	0.708	478557	×	Williams AT	37872160
rs77740418	10	22581381	G	C	0.085	intron variant	PIP4K2A	-0.022	0.004	---	3.274e-09	0	0.573	482482
rs12357667	10	24134101	A	G	0.441	intron variant	KIAA1217	-0.021	0.002	---	2.874e-23	28.6	0.246	482300	×	Williams AT, Sterenborg RBTM	37872160, 38291025
rs6481914	10	34810658	G	C	0.244	intron variant	PARD3	0.014	0.002	+++	2.95e-08	0	0.994	482622
rs112597538	10	58512948	C	T	0.454	5 prime UTR variant	BICC1	0.017	0.002	+++	6.166e-14	0	0.887	417082
rs10821967	10	62182180	G	A	0.617	downstream gene variant	RTKN2	-0.015	0.002	---	1.094e-11	35.4	0.213	482713
rs6480781	10	75380949	T	G	0.61	downstream gene variant	ZNF503	0.016	0.002	+++	1.323e-13	29.5	0.242	480283	×	Williams AT	37872160
rs4933466	10	88089762	G	A	0.402	regulatory region variant	KLLN	-0.034	0.002	---	3.454e-55	0	0.924	482417	×	Zhou W, Teumer A, Williams AT, Sterenborg RBTM	32769997, 30367059, 37872160, 38291025
rs10748781	10	99523573	A	C	0.581	upstream gene variant	NKX2-3	-0.059	0.002	---	2.02e-163	61.5	0.075	482763	×	Zhou W, Williams AT, Sterenborg RBTM	32769997, 37872160, 38291025
rs10748823	10	102514708	G	C	0.358	intron variant	SUFU	-0.014	0.002	---	1.002e-09	31.2	0.234	472697
rs36110313	10	114362344	G	T	0.325	intron variant	AFAP1L2	0.014	0.002	+++	1.481e-09	0	0.462	482245	×	Sterenborg RBTM	38291025
rs12267529	10	116695487	G	T	0.585	intron variant	C10orf82	0.013	0.002	+-+	2.649e-09	86.2	0.001	482552
rs11593419	10	121322410	T	G	0.126	intergenic variant	FGFR2	0.019	0.003	+++	6.395e-09	0	0.796	482641
rs56333810	11	575408	G	C	0.25	upstream gene variant	PHRF1	-0.018	0.003	---	3.713e-12	0	0.762	414657	×	Williams AT	37872160
rs3842761	11	2158122	C	G	0.238	downstream gene variant	IGF2	-0.025	0.002	---	7.984e-23	0	0.814	480199	×	Williams AT, Sterenborg RBTM	37872160, 38291025
rs10832155	11	14014687	A	G	0.377	intron variant	SPON1	0.016	0.002	+++	8.727e-14	0	0.49	472687
rs34111148	11	26583693	A	C	0.092	intron variant	MUC15	-0.021	0.004	---	6.474e-09	0	0.952	482797
rs11038357	11	45216307	A	T	0.298	intron variant	SYT13	-0.073	0.002	---	3.35e-216	56.8	0.099	482733	×	Zhou W, Porcu E, Sterenborg RBTM	32769997, 23408906, 38291025
rs189055804	11	46471447	A	G	0.018	intron variant	CHRM4	-0.048	0.008	---	6.403e-09	0	0.535	473916
rs10838808	11	48151852	T	G	0.578	intron variant	OR4B1	0.013	0.002	+++	2.85e-09	23	0.273	482792	×	Williams AT	37872160
rs61886978	11	57427375	C	G	0.272	intron variant	SLC43A3	-0.022	0.002	---	2.901e-21	0	0.554	482637	×	Williams AT, Sterenborg RBTM	37872160, 38291025
rs2229738	11	68794860	T	C	0.095	missense variant	TESMIN	-0.033	0.004	---	1.763e-18	0	0.819	477291	×	Williams AT, Sterenborg RBTM	37872160, 38291025
rs2511241	11	73234296	C	T	0.079	missense variant	P2RY2	0.024	0.004	+++	1.725e-08	0	0.708	427786
rs291217	11	86322187	A	G	0.528	intron variant	HIKESHI	-0.02	0.002	---	3.977e-21	25.1	0.263	482520	×	Williams AT, Sterenborg RBTM	37872160, 38291025
rs12800562	11	94180963	G	A	0.083	3 prime UTR variant	PANX1	-0.022	0.004	---	1.079e-08	0	0.657	482765
rs643506	11	111765903	G	T	0.668	intron variant	PPP2R1B	0.022	0.002	+++	2.6e-23	0	0.841	482642	×	Williams AT	37872160
rs11605461	11	115182291	G	A	0.53	intron variant	CADM1	0.038	0.002	+++	2.397e-71	0	0.999	482594	×	Zhou W, Teumer A, Williams AT, Sterenborg RBTM	32769997, 30367059, 37872160, 38291025
rs629470	11	118449838	A	G	0.159	intron variant	KMT2A	0.017	0.003	+++	9.603e-09	0	0.811	481933
rs10893885	11	128540449	G	A	0.517	intron variant	ETS1	-0.021	0.002	---	2.425e-23	0	0.863	482544	×	Williams AT, Sterenborg RBTM	37872160, 38291025
rs2562249	11	129853211	G	A	0.186	intron variant	TMEM45B	-0.026	0.003	---	3.113e-22	0	0.665	482503	×	Williams AT, Sterenborg RBTM	37872160, 38291025
rs7955258	12	461781	G	A	0.571	intron variant	B4GALNT3	0.041	0.002	+++	6.214e-77	90.3	0	479530	×	Zhou W, Williams AT, Sterenborg RBTM	32769997, 37872160, 38291025
rs76895963	12	4275678	G	T	0.025	intron variant	CCND2	0.048	0.008	+++	4.898e-10	47.1	0.151	428002
rs5742912	12	6349184	G	A	0.019	missense variant	TNFRSF1A	0.067	0.009	+++	3.723e-15	0	0.427	428007	×	Sterenborg RBTM	38291025
rs10844682	12	9747028	C	T	0.334	intergenic variant	CD69	-0.017	0.002	---	4.299e-14	37.9	0.2	482638
rs10772565	12	12433454	T	C	0.365	intron variant	BORCS5	0.019	0.002	+++	1.501e-18	44.2	0.167	482568	×	Sterenborg RBTM	38291025
rs11830537	12	47763920	T	C	0.072	intron variant	RAPGEF3	0.034	0.004	+++	3.897e-16	9.5	0.331	481267	×	Williams AT, Sterenborg RBTM	37872160, 38291025
rs115315671	12	48783022	T	C	0.024	missense variant	ADCY6	0.057	0.007	+++	2.394e-15	59.8	0.083	476318	×	Williams AT, Sterenborg RBTM	37872160, 38291025
rs2638506	12	52969735	G	A	0.398	intergenic variant	KRT8	0.017	0.002	+++	2.173e-15	0	0.522	482500	×	Williams AT, Sterenborg RBTM	37872160, 38291025
rs2640562	12	56072689	T	C	0.338	upstream gene variant	ERBB3	0.017	0.002	+++	3.609e-14	0	0.637	482572
rs345947	12	62664031	A	G	0.36	intron variant	MON2	-0.014	0.002	---	3.293e-10	11.3	0.324	482249
rs9971770	12	65639270	C	G	0.013	intron variant	HMGA2	-0.1	0.01	---	6.031e-26	66.9	0.049	482608	×	Williams AT	37872160
rs10878984	12	69434754	T	C	0.36	intergenic variant	FRS2	-0.023	0.002	---	1.33e-25	64	0.062	482641	×	Zhou W, Sterenborg RBTM	32769997, 38291025
rs61938844	12	96190080	A	G	0.026	upstream gene variant	ELK3	0.178	0.007	+++	1.42e-148	38.3	0.198	475044	×	Zhou W, Williams AT, Sterenborg RBTM	32769997, 37872160, 38291025
rs972936	12	102431143	C	T	0.738	intron variant	IGF1	0.016	0.002	+++	5.82e-12	0	0.376	482563
rs2722188	12	103931871	G	T	0.6	intron variant	HSP90B1	-0.015	0.002	---	1.774e-12	0	0.797	482796	×	Sterenborg RBTM	38291025
rs3184504	12	111446804	C	T	0.505	missense variant	SH2B3	-0.035	0.002	---	1.878e-62	33.9	0.22	482643	×	Zhou W, Williams AT, Sterenborg RBTM	32769997, 37872160, 38291025
rs11066320	12	112468611	G	A	0.562	intron variant	PTPN11	-0.028	0.002	---	7.116e-38	21.3	0.28	480252	×	Sterenborg RBTM	38291025
rs7968307	12	114620647	C	T	0.328	upstream gene variant	TBX3	0.014	0.002	+++	3.424e-10	0	0.439	481706
rs3751151	12	121004396	A	T	0.343	downstream gene variant	C12orf43	0.019	0.002	+++	5.715e-17	0	0.844	482747	×	Williams AT	37872160
rs34351193	12	124046847	T	G	0.095	intron variant	RFLNA	0.023	0.004	+++	1.837e-10	0	0.639	482678
rs17364832	13	24212777	G	T	0.269	intron variant	SPATA13	0.037	0.002	+++	3.97e-54	69.6	0.037	480709	×	Zhou W, Teumer A, Williams AT, Sterenborg RBTM	32769997, 30367059, 37872160, 38291025
rs7993585	13	31926224	G	T	0.511	intron variant	FRY	0.015	0.002	+++	5.201e-12	19	0.291	482764	×	Williams AT	37872160
rs1325810	13	33376941	C	T	0.211	intron variant	STARD13	-0.016	0.003	---	5.994e-10	0	0.451	482542	×	Sterenborg RBTM	38291025
rs9525424	13	40894569	C	A	0.419	intron variant	SLC25A15	-0.021	0.002	-?-	1.067e-17	0	0.343	362989	×	Sterenborg RBTM	38291025
rs568995	13	50595874	G	A	0.774	intron variant	DLEU7	-0.03	0.002	---	3.598e-32	0	0.797	482666	×	Williams AT, Sterenborg RBTM	37872160, 38291025
rs3861146	13	79990917	C	G	0.744	intron variant	SPRY2	0.031	0.002	+++	5.535e-37	63.7	0.064	482508	×	Williams AT, Sterenborg RBTM	37872160, 38291025
rs7399679	13	98931482	C	T	0.691	intron variant	DOCK9	0.014	0.002	+++	2.554e-09	44.1	0.167	472654
rs2477911	13	110541325	A	G	0.258	intron variant	RAB20	-0.02	0.002	---	2.286e-17	60	0.082	482715	×	Zhou W, Williams AT, Sterenborg RBTM	32769997, 37872160, 38291025
rs12428831	13	113977522	A	G	0.37	downstream gene variant	C13orf46	-0.013	0.002	---	4.051e-09	0	0.548	481398	×	Williams AT	37872160
rs12436555	14	24165616	A	G	0.169	intron variant	IRF9	-0.02	0.003	---	4.153e-12	0	0.792	482390	×	Sterenborg RBTM	38291025
rs116909374	14	36269155	T	C	0.038	regulatory region variant	MBIP	-0.197	0.006	---	6.10e-257	78.6	0.009	473340	×	Taylor PN, Zhou W, Williams AT, Porcu E, Sterenborg RBTM	25743335, 32769997, 37872160, 23408906, 38291025
rs10873079	14	54136767	T	A	0.75	intergenic variant	BMP4	0.018	0.002	+++	8.913e-13	0	0.822	472596
rs45604339	14	65076384	T	C	0.344	3 prime UTR variant	MAX	-0.014	0.002	---	7.86e-10	0	0.716	482586
rs11158728	14	68295488	T	G	0.639	intron variant	RAD51B	0.012	0.002	+++	3.713e-08	0	0.455	482744
rs1559539	14	75718938	T	G	0.774	intron variant	ERF28	0.017	0.002	+++	2.563e-11	0	0.768	482405
rs1491491	14	80111475	G	A	0.542	intergenic variant	DIO2	0.012	0.002	+++	9.192e-09	30.5	0.237	482491	×	Zhou W, Williams AT	32769997, 37872160
rs8022931	14	81146794	G	C	0.465	downstream gene variant	TSHR	0.047	0.002	+++	2.39e-107	0	0.383	482482	×	Zhou W, Teumer A, Williams AT, Sterenborg RBTM	32769997, 30367059, 37872160, 38291025
rs34719890	14	93093806	A	G	0.183	intron variant	ITPK1	0.077	0.003	+++	4.09e-171	37.2	0.204	482570	×	Zhou W, Williams AT, Porcu E, Sterenborg RBTM	32769997, 37872160, 23408906, 38291025
rs1109302	14	96192793	C	T	0.494	regulatory region variant	BDKRB2	-0.014	0.002	---	1.538e-10	0	0.416	482406	×	Williams AT	37872160
rs2494734	14	104774548	G	C	0.452	intron variant	AKT1	-0.048	0.002	---	9.60e-111	49.4	0.139	482181	×	Zhou W, Williams AT, Sterenborg RBTM	32769997, 37872160, 38291025
rs1498584	15	35703722	G	A	0.515	intron variant	DPH6	0.02	0.002	+++	1.112e-21	0	0.809	482215	×	Zhou W, Williams AT, Sterenborg RBTM	32769997, 37872160, 38291025
rs1659563	15	40448514	G	A	0.542	intron variant	BAHD1	0.028	0.002	+++	1.986e-38	75.3	0.017	482634	×	Williams AT, Sterenborg RBTM	37872160, 38291025
rs17477923	15	49418988	C	T	0.256	upstream gene variant	FGF7	-0.083	0.002	---	2.93e-259	72.9	0.025	482735	×	Zhou W, Williams AT, Porcu E, Sterenborg RBTM	32769997, 37872160, 23408906, 38291025
rs1511951	15	57461669	A	C	0.189	splice polypyrimidine tract variant	CGNL1	-0.016	0.003	---	1.292e-08	19.8	0.287	482406
rs17204440	15	60773888	C	A	0.514	intron variant	ICE2	-0.014	0.002	---	3.395e-11	0	0.416	481569
rs1542244	15	64069242	G	A	0.729	downstream gene variant	DAPK2	0.018	0.002	+++	1.653e-14	0	0.782	482742	×	Williams AT, Sterenborg RBTM	37872160, 38291025
rs12902353	15	66754112	A	G	0.228	intron variant	SMAD6	0.026	0.002	+++	8.125e-24	46.7	0.153	482507	×	Williams AT	37872160
rs936228	15	74839823	C	T	0.73	downstream gene variant	ULK3	0.014	0.002	+++	1.43e-09	18.5	0.293	482752
rs11857151	15	88569646	G	C	0.321	downstream gene variant	DET1	-0.059	0.002	---	2.08e-150	0	0.42	481682	×	Zhou W, Porcu E, Sterenborg RBTM	32769997, 23408906, 38291025
rs4641716	15	90602728	T	C	0.728	intron variant	CRTC3	0.02	0.002	+++	1.35e-16	49.6	0.137	482427	×	Williams AT	37872160
rs933809	15	98512779	T	C	0.112	intron variant	IGF1R	-0.024	0.003	---	7.745e-13	0	0.781	482396
rs9926188	16	2692732	T	C	0.516	intron variant	KCTD5	-0.016	0.002	---	1.174e-13	47.1	0.151	480449	×	Williams AT	37872160
rs1045476	16	3965312	G	A	0.83	3 prime UTR variant	CREBBP	-0.046	0.003	---	1.832e-58	62.2	0.071	481908	×	Zhou W, Teumer A, Williams AT, Sterenborg RBTM	32769997, 30367059, 37872160, 38291025
rs13330068	16	11810536	T	G	0.138	intergenic variant	ZC3H7A	-0.018	0.003	---	1.174e-08	6.4	0.344	482494
rs30233	16	14306452	A	G	0.555	upstream gene variant	MRTFB	-0.039	0.002	---	1.661e-73	80.5	0.006	481991	×	Zhou W, Teumer A, Williams AT, Sterenborg RBTM	32769997, 30367059, 37872160, 38291025
rs78856554	16	23281958	A	G	0.086	intron variant	SCNN1B	0.038	0.004	+++	4.68e-24	0	0.663	482133	×	Williams AT, Sterenborg RBTM	37872160, 38291025
rs62037365	16	28857641	G	C	0.408	intron variant	SH2B1	-0.016	0.002	---	2.757e-13	42.7	0.175	480392	×	Sterenborg RBTM	38291025
rs35733741	16	30934566	A	G	0.416	intron variant	FBXL19	0.012	0.002	+++	2.086e-08	0	0.551	482743
rs7196852	16	51428912	A	G	0.697	intron variant	HNRNPA1L3	-0.016	0.002	---	3.092e-12	63.7	0.064	482428
rs150016766	16	67239270	A	G	0.02	intron variant	SLC9A5	0.063	0.008	+++	3.874e-16	49.2	0.14	482569
rs7206600	16	68327595	T	C	0.024	intron variant	PRMT7	0.054	0.007	+++	3.728e-14	0	0.701	480257
rs11646791	16	79667641	A	G	0.336	intergenic variant	MAF	-0.088	0.002	---	1.56e-336	35.7	0.211	482323	×	Taylor PN, Zhou W, Williams AT, Porcu E, Sterenborg RBTM	25743335, 32769997, 37872160, 23408906, 38291025
rs74812392	16	81485773	G	A	0.075	intron variant	CMIP	0.029	0.004	+++	5.051e-13	0	0.602	482208
rs12922725	16	85638107	G	A	0.743	intron variant	GINS2	-0.016	0.003	---	5.818e-09	0	0.435	426610
rs1004379	17	4997334	G	A	0.82	upstream gene variant	INCA1	-0.016	0.003	---	1.063e-08	16.8	0.301	478457
rs12603387	17	6586517	G	T	0.399	intron variant	PITPNM3	-0.017	0.002	---	4.833e-15	0	0.683	478260	×	Sterenborg RBTM	38291025
rs1979276	17	18328684	A	G	0.318	3 prime UTR variant	SMCR8	-0.013	0.002	---	3.185e-08	56.5	0.1	482784
rs704	17	28367840	A	G	0.474	missense variant	SEBOX	0.013	0.002	+++	1.89e-09	0	0.605	482461
rs4796715	17	41837519	A	G	0.751	upstream gene variant	NT53CB	0.014	0.002	+++	6.923e-09	0	0.877	482462
rs62065452	17	45495695	C	T	0.202	upstream gene variant	PLEKHM1	0.041	0.003	+++	4.823e-47	0	0.668	418293	×	Sterenborg RBTM	38291025
rs116956554	17	46622485	A	G	0.191	intron variant	NSF	0.043	0.003	+++	1.133e-52	0	0.701	472527	×	Zhou W, Williams AT, Sterenborg RBTM	32769997, 37872160, 38291025
rs7207729	17	49346378	T	C	0.376	intron variant	ZNF652	0.024	0.002	+++	4.787e-28	58.4	0.09	482425	×	Zhou W, Williams AT, Sterenborg RBTM	32769997, 37872160, 38291025
rs8065691	17	50526553	C	T	0.521	intron variant	MYCBPAP	-0.014	0.002	---	1.358e-11	0	0.734	482582
rs73328814	17	61252234	A	G	0.044	intron variant	TBX2	-0.085	0.005	---	4.182e-59	0	0.86	477886	×	Zhou W, Teumer A, Williams AT, Sterenborg RBTM	32769997, 30367059, 37872160, 38291025
rs17650301	17	64483156	C	A	0.326	intron variant	POLG2	-0.014	0.002	---	2.239e-09	0	0.806	476040
rs1801690	17	66212167	G	C	0.059	missense variant	CEP112	-0.066	0.004	---	4.291e-48	0	0.991	482736	×	Zhou W, Williams AT, Sterenborg RBTM	32769997, 37872160, 38291025
rs333924	17	69390867	T	C	0.341	intergenic variant	MAP2K6	0.02	0.002	+++	1.875e-18	0	0.855	482639	×	Williams AT	37872160
rs9910864	17	72126887	A	T	0.491	downstream gene variant	SOX9	0.053	0.002	+++	2.17e-139	13.1	0.316	482084	×	Zhou W, Williams AT, Porcu E, Sterenborg RBTM	32769997, 37872160, 23408906, 38291025
rs9898189	17	82522640	G	C	0.647	intron variant	FOXK2	-0.016	0.002	---	2.393e-13	0	0.73	481496	×	Williams AT	37872160
rs7228731	18	13566356	T	C	0.177	intron variant	RNMT	0.027	0.003	+++	2.075e-22	44.8	0.163	472289	×	Williams AT, Sterenborg RBTM	37872160, 38291025
rs4390668	18	25263904	C	T	0.355	intron variant	ZNF521	-0.015	0.002	---	9.759e-12	0	0.832	481895
rs6567095	18	59513396	A	G	0.552	intron variant	LMAN1	0.03	0.002	+++	3.449e-44	50.9	0.13	482333	×	Williams AT, Sterenborg RBTM	37872160, 38291025
rs4987856	18	63126261	T	C	0.092	3 prime UTR variant	BCL2	0.023	0.004	+++	2.969e-10	0	0.717	481817
rs72978712	19	2634825	C	T	0.216	intron variant	GNG7	0.037	0.003	+++	8.323e-43	0	0.529	475179	×	Zhou W, Williams AT, Sterenborg RBTM	32769997, 37872160, 38291025
rs10408836	19	5290052	C	T	0.234	intron variant	PTPRS	-0.024	0.002	---	3.377e-21	36.7	0.206	477688	×	Zhou W, Williams AT, Sterenborg RBTM	32769997, 37872160, 38291025
rs4804416	19	7223837	G	T	0.443	intron variant	INSR	0.054	0.002	+++	4.46e-142	64.9	0.058	479737	×	Zhou W, Williams AT, Porcu E, Sterenborg RBTM	32769997, 37872160, 23408906, 38291025
rs148417916	19	8257849	T	G	0.042	intron variant	CD320	-0.081	0.006	---	7.588e-44	0	0.535	428029	×	Zhou W, Sterenborg RBTM	32769997, 38291025
rs145530718	19	10458207	C	G	0.021	intron variant	CDC37	0.051	0.008	+++	1.97e-10	0.2	0.367	471575
rs56383932	19	12519637	C	G	0.107	intergenic variant	ZNF709	-0.022	0.004	-?-	2.063e-08	0	0.658	362874
rs7258365	19	14515660	T	G	0.062	3 prime UTR variant	TECR	-0.032	0.004	---	3.998e-13	0	0.741	478144
rs4254438	19	18284727	T	C	0.378	upstream gene variant	JUND	0.015	0.002	+++	5.325e-12	0	0.387	482290
rs7245689	19	19518721	A	G	0.168	intron variant	NDUFA13	-0.018	0.003	---	1.577e-10	0	0.697	472368
rs148709337	19	21449307	G	C	0.019	downstream gene variant	ZNF429	0.072	0.009	+++	2.055e-17	0	0.673	428447	×	Williams AT	37872160
rs2160755	19	31384004	C	T	0.568	intron variant	TSHZ3	0.02	0.002	+++	1.143e-21	0	0.431	482029	×	Williams AT, Sterenborg RBTM	37872160, 38291025
rs151165225	19	45257662	T	C	0.254	intron variant	EXOC3L2	0.019	0.002	+++	9.562e-15	0	0.926	482170	×	Williams AT, Sterenborg RBTM	37872160, 38291025
rs11671304	19	47061386	T	C	0.664	downstream gene variant	TMEM160	0.02	0.002	+++	9.135e-19	0	0.816	475684	×	Williams AT	37872160
rs34647824	19	49634886	C	A	0.274	downstream gene variant	RRAS	-0.014	0.002	---	1.192e-08	0	0.798	475561
rs9304764	19	55226448	A	G	0.407	downstream gene variant	TMEM86B	-0.026	0.002	---	1.085e-32	0	0.951	479707	×	Zhou W, Williams AT, Sterenborg RBTM	32769997, 37872160, 38291025
rs763585	19	57310521	A	G	0.468	downstream gene variant	ZNF543	-0.013	0.002	---	2.192e-09	0	0.884	482444
rs1106690	20	2695837	C	T	0.384	intron variant	EBF4	0.019	0.002	+++	3.629e-17	0	0.933	479394	×	Sterenborg RBTM	38291025
rs237081	20	5831736	C	T	0.291	intron variant	CHGB	-0.025	0.002	---	2.95e-27	69.4	0.038	481242	×	Zhou W, Williams AT, Sterenborg RBTM	32769997, 37872160, 38291025
rs1543455	20	18422174	G	A	0.786	intron variant	POLR3F	0.016	0.003	+++	6.743e-10	69.6	0.037	482728
rs1203949	20	22625059	C	T	0.783	intergenic variant	FOXA2	0.056	0.003	+++	5.82e-105	60.4	0.08	482558	×	Zhou W, Williams AT, Sterenborg RBTM	32769997, 37872160, 38291025
rs28482886	20	32703681	A	C	0.713	intron variant	C20orf203	0.027	0.002	+++	2.247e-30	0	0.429	482529	×	Williams AT, Sterenborg RBTM	37872160, 38291025
rs55830103	20	58890888	G	T	0.181	upstream gene variant	GNAS	0.029	0.003	+++	1.531e-24	0	0.685	475899	×	Williams AT, Sterenborg RBTM	37872160, 38291025
rs8126001	20	64080106	T	C	0.482	downstream gene variant	OPRL1	-0.013	0.002	---	6.046e-09	0	0.992	478576
rs13052107	21	38477038	G	A	0.189	intron variant	ERG	-0.016	0.003	---	1.108e-08	0	0.907	472278
rs651244	21	39635571	C	T	0.501	intron variant	B3GALT5	0.013	0.002	+++	1.193e-09	0	0.438	482388
rs178740	21	42357563	T	C	0.794	downstream gene variant	TFF2	0.014	0.003	+++	3.769e-08	41.2	0.183	482534
rs2857633	22	29718344	C	T	0.724	upstream gene variant	CABP7	0.014	0.002	+++	1.423e-09	0	0.991	482736
rs5997969	22	31394028	C	T	0.66	intergenic variant	DRG1	-0.027	0.002	---	8.794e-33	0	0.426	482685	×	Zhou W, Williams AT, Sterenborg RBTM	32769997, 37872160, 38291025
rs2071887	22	38483005	A	T	0.332	3 prime UTR variant	KDELR3	0.017	0.002	+++	3.656e-14	0	0.899	481755
rs5750929	22	40280982	A	T	0.381	intron variant	ADSL	0.013	0.002	+++	9.046e-09	0	0.865	482586
rs3788696	22	46463106	C	G	0.53	intron variant	CELSR1	0.017	0.002	+++	9.821e-16	0	0.757	480422
* Positions are on human genome build GRCh38. Variant consequences were annotated with Variant Effect Predictor. Abbreviations: EAF, Effect allele frequency; PHET, P-value for heterogeneity; N, total number; PMID, PubMed publication identifier.

## Sheet: ST7
Supplementary Table 7: 350 hypothyroidism associations identified either via genome-wide meta-analysis or through an endo-phenotype based approach including priors from a genome-wide meta-analysis association study of TSH
Source	Lead variant	Chromosome	Position*	Effect allele	Non-effect allele	EAF	Consequence	Nearest gene	Meta-analysis							Binary thyroid traits															Continous thyroid traits												Known in hypothyroidism or thyroid hormone medication	Associated to other trait than hypothyroidism
									Beta	SE	Direction	P	I2 (%)	PHET	N	Hypothyroidism			Thyroid medication use			Hyperthyroidism			Autoimmune thyroid disease			Thyroid cancer			Thyroid stimulating hormone			Free thyroxine			Thyroglobulin antibodies			Thyroid peroxidase antibodies
																Locus reported	Author	PMID	Locus reported	Author	PMID	Locus reported	Author	PMID	Locus reported	Author	PMID	Locus reported	Author	PMID	Locus reported	Author	PMID	Locus reported	Author	PMID	Locus reported	Author	PMID	Locus reported	Author	PMID
Hypo	rs2297864	1	1242250	G	A	0.104	downstream gene variant	C1QTNF12	-0.05	0.008	----	3.26e-10	0	0.778	1171290	×	Kichaev G	30595370	×	Wu Y, Sakaue S	31015401, 34594039										×	Williams AT	37872160										×	×
Hypo	rs2234167	1	2562891	A	G	0.131	missense variant	TNFRSF14	0.065	0.007	++++	1.55e-20	53.5	0.092	1177920	×	Kichaev G, Sakaue S, Mathieu S	30595370, 34594039, 36093044	×	Wu Y, Sakaue S	31015401, 34594039				×	Saevarsdottir S	32581359				×	Williams AT	37872160										×	×
Hypo	rs3795310	1	8371547	T	C	0.42	intron variant	SLC45A1	0.034	0.005	++++	2.08e-12	42.5	0.157	1178160										×	Saevarsdottir S	32581359																	×
Hypo	rs235220	1	12203862	T	C	0.203	intron variant	VPS13D	-0.043	0.006	----	3.57e-12	0	0.484	1176600
TSH	rs6669935	1	16032190	G	C	0.574	splice polypyrimidine tract variant	CLCNKB	-0.018	0.005	----	1.86e-04	0	0.773	1178490																×	Williams AT, Sterenborg RBTM	37872160, 38291025											×
Hypo	rs10917470	1	19518712	A	G	0.52	intron variant	CAPZB	0.068	0.005	++++	9.71e-46	0	0.688	1178390	×	Kichaev G, Pickrell JK, Teumer A, Sakaue S, Mathieu S	30595370, 27182965, 30367059, 34594039, 36093044	×	Wu Y, Sakaue S	31015401, 34594039	×	Teumer A	30367059							×	Taylor PN, Zhou W, Williams AT, Porcu E, Sterenborg RBTM	25743335, 32769997, 37872160, 23408906, 38291025										×	×
Hypo	rs12743883	1	22186518	G	A	0.588	intergenic variant	WNT4	0.036	0.005	++++	3.75e-13	30.4	0.23	1178440																×	Zhou W, Williams AT, Sterenborg RBTM	32769997, 37872160, 38291025	×	Popović M	30843173								×
Hypo	rs6674895	1	25001856	C	T	0.264	intergenic variant	RUNX3	-0.045	0.006	----	5.89e-16	43.8	0.148	1178280	×	Kichaev G, Mathieu S	30595370, 36093044	×	Sakaue S	34594039				×	Saevarsdottir S	32581359																×	×
Hypo	rs561561913	1	28220015	AGTG	A	0.344	-	-	-0.036	0.006	---?	4.65e-11	0	0.494	1043790
Hypo	rs35978921	1	37895543	C	T	0.662	intron variant	MTF1	0.054	0.005	++++	2.76e-25	0	0.394	1178220	×	Kichaev G, Mathieu S	30595370, 36093044	×	Wu Y, Sakaue S	31015401, 34594039				×	Saevarsdottir S	32581359																×	×
Hypo	rs4068540	1	39933269	G	A	0.267	intergenic variant	MFSD2A	0.035	0.006	+++?	3.30e-09	5.4	0.347	1043270
TSH	rs75848076	1	48424841	G	A	0.023	intron variant	SPATA6	0.066	0.016	++++	4.66e-05	0	0.89	1178430																×	Williams AT, Sterenborg RBTM	37872160, 38291025											×
Hypo	rs17106230	1	50474090	A	G	0.063	intron variant	DMRTA2	0.088	0.016	++??	3.38e-08	0	0.884	768610																×	Zhou W, Williams AT, Sterenborg RBTM	32769997, 37872160, 38291025	×	Sterenborg RBTM	38291025								×
Hypo	rs2235544	1	53909897	A	C	0.532	intron variant	DIO1	-0.032	0.005	----	4.32e-11	74.8	0.008	1178240																×	Sterenborg RBTM	38291025	×	Taylor PN, Choe EK, Surendran P, Hysi PG, Porcu E, Sterenborg RBTM	25743335, 35121771, 36357675, 35050183, 23408906, 38291025								×
Hypo	rs7516441	1	59674575	A	G	0.11	intron variant	FGGY	0.052	0.008	++++	3.47e-11	33.4	0.212	1177780
Hypo	rs146933328	1	61010524	C	T	0.036	intron variant	NFIA	-0.08	0.014	----	1.19e-08	15.5	0.314	1177260																×	Zhou W, Williams AT, Porcu E, Sterenborg RBTM	32769997, 37872160, 23408906, 38291025											×
Hypo	rs72922276	1	64963636	A	G	0.111	intron variant	JAK1	-0.072	0.008	----	2.01e-20	35.3	0.2	1178050	×	Kichaev G, Mathieu S	30595370, 36093044	×	Wu Y, Sakaue S	31015401, 34594039				×	Saevarsdottir S	32581359																×	×
Hypo	rs11209031	1	67273905	C	A	0.235	upstream gene variant	IL12RB2	0.041	0.006	++++	3.00e-13	0	0.474	1178520	×	Kichaev G	30595370	×	Wu Y, Sakaue S	31015401, 34594039				×	Li YR	26301688				×	Zhou W, Williams AT, Sterenborg RBTM	32769997, 37872160, 38291025										×	×
Hypo	rs34517439	1	77984833	A	C	0.124	intron variant	GIPC2	0.051	0.007	++++	3.44e-12	0	0.566	1178510
Hypo	rs2392239	1	101270361	C	T	0.66	downstream gene variant	S1PR1	0.03	0.005	++++	3.83e-09	21.3	0.282	1178510	×	Sakaue S	34594039																									×	×
Hypo	rs80173139	1	107822516	G	A	0.1	intron variant	VAV3	0.207	0.008	++++	1.66e-162	0	0.414	1178460	×	Kichaev G, Pickrell JK, Teumer A, Eriksson N, Sakaue S, Mathieu S	30595370, 27182965, 30367059, 22493691, 34594039, 36093044	×	Wu Y, Sakaue S	31015401, 34594039	×	Oryoji D	25429627	×	Oryoji D, Sakaue S, Saevarsdottir S	25429627, 34594039, 32581359				×	Kwak SH, Zhou W, Williams AT, Sterenborg RBTM	24722205, 32769997, 37872160, 38291025										×	×
Hypo	rs11102009	1	109819849	T	C	0.492	intergenic variant	EPS8L3	0.038	0.005	++++	6.66e-15	63.1	0.044	1177980	×	Kichaev G, Mathieu S	30595370, 36093044	×	Wu Y, Sakaue S	31015401, 34594039																						×	×
Hypo	rs536701209	1	112509012	A	C	0.018	intron variant	WNT2B	0.218	0.029	-+??	2.44e-14	80.1	0.025	768610	×	Kichaev G	30595370							×	Saevarsdottir S	32581359																×	×
Hypo	rs6679677	1	113761186	A	C	0.118	downstream gene variant	RSBN1	0.309	0.007	++++	1.00e-300	93.9	0	1178540	×	Kichaev G, Pickrell JK, Eriksson N, Sakaue S, Mathieu S	30595370, 27182965, 22493691, 34594039, 36093044	×	Wu Y, Sakaue S	31015401, 34594039	×	Sakaue S, Cooper JD	34594039, 22922229	×	Cooper JD, Sakaue S, Saevarsdottir S, Tomer Y, Li YR	22922229, 34594039, 32581359, 25936594, 26301688													×	Medici M	24586183	×	×
Hypo	rs190719890	1	114949619	G	A	0.03	intron variant	TSHB	0.15	0.024	?+??	2.54e-10	0	1	344168
Hypo	rs140211448	1	116342078	T	A	0.039	intergenic variant	ATP1A1	0.1	0.018	++?+	1.30e-08	0	0.99	903251				×	Wu Y	31015401																						×	×
Hypo	rs12133235	1	150193583	C	A	0.404	intergenic variant	ANP32E	-0.034	0.005	----	2.72e-12	0	0.834	1177460																×	Williams AT, Sterenborg RBTM	37872160, 38291025											×
Hypo	rs926103	1	156815190	C	T	0.637	missense variant	NTRK1	-0.041	0.005	----	2.03e-16	76.8	0.005	1178260	×	Sakaue S, Mathieu S	34594039, 36093044	×	Sakaue S	34594039	×	Ishigaki K, Chu X, Sakaue S	32514122, 21841780, 34594039	×	Ishigaki K, Chu X, Sakaue S, Saevarsdottir S	32514122, 21841780, 34594039, 32581359																×	×
Hypo	rs35014055	1	167449212	A	G	0.355	intron variant	CD247	0.048	0.005	++++	2.19e-21	37.5	0.187	1177760	×	Kichaev G, Sakaue S, Mathieu S	30595370, 34594039, 36093044	×	Wu Y, Sakaue S	31015401, 34594039				×	Saevarsdottir S	32581359																×	×
Hypo	rs10753774	1	168544770	T	C	0.326	upstream gene variant	XCL2	0.041	0.005	++++	1.02e-15	0	0.889	1177820																×	Sterenborg RBTM	38291025											×
Hypo	rs113486199	1	173448809	A	G	0.095	intron variant	PRDX6	-0.049	0.008	----	4.40e-09	0	0.905	1178530																			×	Sterenborg RBTM	38291025								×
Hypo	rs12736474	1	198987336	A	G	0.337	downstream gene variant	PTPRC	0.047	0.005	++++	2.02e-20	0.1	0.391	1178360																×	Williams AT	37872160											×
Hypo	rs200252298	1	200798046	T	C	0.123	intron variant	CAMSAP2	0.068	0.008	+++?	2.08e-18	42.9	0.174	1043830	×	Kichaev G, Mathieu S	30595370, 36093044	×	Wu Y, Sakaue S	31015401, 34594039				×	Saevarsdottir S	32581359																×	×
Hypo	rs2629647	1	207002810	G	A	0.322	regulatory region variant	C1orf116	0.044	0.005	+++-	5.58e-18	82.7	0.001	1178340																×	Williams AT, Sterenborg RBTM	37872160, 38291025											×
Hypo	rs12124669	1	212821425	T	G	0.328	downstream gene variant	SPATA45	0.037	0.005	++++	6.24e-13	0	0.594	1178410
Hypo	rs1797071	1	218408167	C	T	0.355	intron variant	TGFB2	-0.038	0.005	---+	8.47e-14	80.5	0.002	1178300	×	Mathieu S	36093044													×	Zhou W, Williams AT, Sterenborg RBTM	32769997, 37872160, 38291025										×	×
Hypo	rs12117927	1	236465834	A	C	0.459	intron variant	LGALS8	0.045	0.005	+++?	3.88e-17	14.8	0.309	1043040	×	Kichaev G, Sakaue S, Mathieu S	30595370, 34594039, 36093044							×	Saevarsdottir S	32581359																×	×
Hypo	rs11675342	2	1403856	T	C	0.431	intron variant	TPO	0.107	0.005	++++	2.84e-109	0	0.603	1178460	×	Kichaev G, Pickrell JK, Teumer A, Sakaue S, Mathieu S	30595370, 27182965, 30367059, 34594039, 36093044	×	Wu Y, Sakaue S	31015401, 34594039				×	Saevarsdottir S	32581359				×	Zhou W, Williams AT, Sterenborg RBTM	32769997, 37872160, 38291025	×	Sterenborg RBTM	38291025				×	Medici M, Kwak SH	24586183, 24722205	×	×
Hypo	rs10174949	2	8302118	A	G	0.315	intron variant	ID2	-0.043	0.005	----	9.38e-17	2	0.382	1178010	×	Kichaev G, Mathieu S	30595370, 36093044	×	Wu Y, Sakaue S	31015401, 34594039																						×	×
Hypo	rs1534430	2	12504610	T	C	0.401	intron variant	TRIB2	-0.065	0.005	----	2.14e-40	75.5	0.007	1178070	×	Kichaev G, Sakaue S, Mathieu S	30595370, 34594039, 36093044	×	Wu Y, Sakaue S	31015401, 34594039				×	Saevarsdottir S	32581359																×	×
TSH	rs4471862	2	15818671	A	G	0.303	regulatory region variant	MYCN	-0.015	0.005	+---	6.26e-03	28	0.244	1178120																×	Williams AT, Sterenborg RBTM	37872160, 38291025											×
TSH	rs6721104	2	25771351	C	A	0.03	intron variant	DTNB	0.068	0.015	++++	2.35e-06	45.7	0.137	1178360																×	Zhou W, Williams AT, Sterenborg RBTM	32769997, 37872160, 38291025											×
Hypo	rs61334194	2	33477419	G	C	0.178	intron variant	RASGRP3	-0.038	0.007	----	2.60e-09	0	0.772	1177550
Hypo	rs11897732	2	43314247	A	G	0.557	intron variant	ZFP36L2	0.038	0.005	++++	6.93e-15	0	0.421	1177840	×	Mathieu S	36093044													×	Zhou W, Williams AT, Sterenborg RBTM	32769997, 37872160, 38291025										×	×
Hypo	rs4309622	2	48056780	A	G	0.33	intron variant	FBXO11	0.03	0.005	++++	4.96e-09	48.1	0.123	1178160
Hypo	rs9309268	2	55631052	G	T	0.05	downstream gene variant	PPP4R3B	0.09	0.011	++++	1.61e-16	47.4	0.127	1178440	×	Kichaev G, Sakaue S	30595370, 34594039	×	Wu Y, Sakaue S	31015401, 34594039				×	Saevarsdottir S	32581359																×	×
Hypo	rs1177282	2	61130642	G	A	0.557	intron variant	C2orf74	-0.029	0.005	----	3.76e-09	0	0.682	1178320
Hypo	rs56287910	2	62304949	T	C	0.416	intron variant	B3GNT2	0.039	0.005	++++	6.35e-16	18.6	0.298	1178140	×	Kichaev G, Mathieu S	30595370, 36093044	×	Wu Y, Sakaue S	31015401, 34594039																						×	×
Hypo	rs6724738	2	64663230	G	A	0.284	upstream gene variant	SERTAD2	0.041	0.005	++++	4.73e-14	15.3	0.315	1178070
Hypo	rs2280334	2	66438014	C	T	0.671	intron variant	MEIS1	-0.028	0.005	----	3.36e-08	45.9	0.136	1177960
Hypo	rs542166863	2	96514893	C	T	0.02	regulatory region variant	NEURL3	0.199	0.029	?+??	5.49e-12	0	1	344168
Hypo	rs5865	2	97756543	T	C	0.681	3 prime UTR variant	ZAP70	-0.04	0.005	----	8.07e-15	70.7	0.017	1178470	×	Kichaev G, Mathieu S	30595370, 36093044	×	Wu Y, Sakaue S	31015401, 34594039																						×	×
Hypo	rs60444315	2	144668451	T	C	0.075	intron variant	ZEB2	0.078	0.013	+?+?	5.68e-10	0	0.91	699266
TSH	rs2288196	2	151525381	A	G	0.627	intron variant	RIF1	-0.017	0.005	----	8.11e-04	0	0.894	1178310																×	Williams AT, Sterenborg RBTM	37872160, 38291025											×
Hypo	rs1963848	2	159601579	A	G	0.377	intron variant	BAZ2B	0.034	0.005	++++	4.28e-12	53.5	0.092	1178510	×	Sakaue S, Mathieu S	34594039, 36093044	×	Sakaue S	34594039				×	Saevarsdottir S	32581359				×	Sterenborg RBTM	38291025										×	×
Hypo	rs11678980	2	161244750	A	G	0.433	intron variant	PSMD14	0.041	0.005	++++	2.95e-16	0	0.459	1178570	×	Kichaev G, Sakaue S, Mathieu S	30595370, 34594039, 36093044																									×	×
Hypo	rs2111485	2	162254026	G	A	0.601	regulatory region variant	FAP	0.061	0.005	++++	3.15e-35	39.8	0.173	1177500	×	Kichaev G, Sakaue S, Mathieu S	30595370, 34594039, 36093044	×	Wu Y, Sakaue S	31015401, 34594039				×	Saevarsdottir S	32581359																×	×
TSH	rs62174422	2	168697608	G	T	0.039	intron variant	NOSTRIN	-0.057	0.013	----	5.57e-06	0	0.721	1178080																×	Zhou W, Williams AT, Sterenborg RBTM	32769997, 37872160, 38291025											×
Hypo	rs4972613	2	173883621	G	A	0.59	intron variant	SP3	0.038	0.005	++++	8.01e-15	63.7	0.041	1178380													×	Rashkin SR	32887889														×
TSH	rs2594950	2	176643894	C	G	0.327	intron variant	MTX2	0.022	0.005	++++	1.67e-05	22.4	0.276	1178290																×	Sterenborg RBTM	38291025											×
Hypo	rs6433899	2	181181043	A	G	0.761	intron variant	UBE2E3	-0.042	0.006	---?	9.80e-12	0	0.695	1043830
Hypo	rs11889341	2	191079016	T	C	0.225	intron variant	STAT1	0.106	0.006	++++	3.06e-79	88.4	0	1178380	×	Kichaev G, Sakaue S, Mathieu S	30595370, 34594039, 36093044	×	Wu Y, Sakaue S	31015401, 34594039	×	Sakaue S	34594039	×	Sakaue S, Saevarsdottir S	34594039, 32581359				×	Williams AT, Sterenborg RBTM	37872160, 38291025										×	×
Hypo	rs3888610	2	200867394	T	C	0.215	downstream gene variant	CLK1	0.038	0.006	++++	4.30e-11	59	0.063	1178440
Hypo	rs117876905	2	202269413	A	G	0.048	intron variant	NOP58	-0.105	0.015	---?	2.75e-12	52.6	0.121	1043900
Hypo	rs11571297	2	203880280	C	T	0.443	regulatory region variant	CTLA4	-0.131	0.005	----	4.86e-160	87.2	0	1178520	×	Kichaev G, Pickrell JK, Sakaue S, Mathieu S	30595370, 27182965, 34594039, 36093044	×	Wu Y, Sakaue S	31015401, 34594039	×	Sakaue S, Cooper JD, Ishigaki K, Chu X	34594039, 22922229, 32514122, 21841780	×	Cooper JD, Sakaue S, Ishigaki K, Chu X, Saevarsdottir S	22922229, 34594039, 32514122, 21841780, 32581359																×	×
Hypo	rs818022	2	206006734	T	C	0.745	intron variant	IN080D	-0.032	0.006	----	8.50e-09	0	0.911	1178400
Hypo	rs62189580	2	213154257	G	C	0.374	upstream gene variant	IKZF2	-0.043	0.005	----	2.11e-17	0	0.642	1178470																×	Sterenborg RBTM	38291025											×
Hypo	rs6724363	2	216761868	T	G	0.689	intron variant	IGFBP5	0.062	0.005	++++	2.04e-32	90.4	0	1177770	×	Pickrell JK	27182965										×	Son HY, Truong T, Gudmundsson J, Rashkin SR, Köhler A, Sakaue S, Feng X	28703219, 33527407, 28195142, 32887889, 23894154, 22267200, 34594039, 36508215	×	Taylor PN, Zhou W, Teumer A, Williams AT, Porcu E, Sterenborg RBTM	25743335, 32769997, 30367059, 37872160, 23408906, 38291025										×	×
Hypo	rs11692085	2	219098828	T	C	0.663	intron variant	IHH	0.031	0.005	++++	1.20e-09	21.3	0.283	1178250																×	Zhou W, Williams AT, Sterenborg RBTM	32769997, 37872160, 38291025											×
Hypo	rs6717548	2	224825010	T	C	0.239	intron variant	CCDC195	-0.04	0.007	-?--	7.12e-09	0	0.511	834179
Hypo	rs13408498	2	233206296	C	T	0.197	intron variant	ATG16L1	0.038	0.006	++++	1.72e-10	0	0.775	1178210										×	Li YR	26301688							×	Surendran P, Hysi PG, Chen Y	36357675, 35050183, 36635386								×
Hypo	rs59384702	2	241255979	T	C	0.262	intron variant	SEPTIN2	-0.042	0.006	----	2.69e-14	0	0.439	1178280	×	Kichaev G	30595370	×	Wu Y, Sakaue S	31015401, 34594039										×	Zhou W, Williams AT, Sterenborg RBTM	32769997, 37872160, 38291025										×	×
Hypo	rs11130215	3	4984323	G	A	0.214	3 prime UTR variant	BHLHE40	0.042	0.006	++++	3.06e-12	76.1	0.006	1176670	×	Kichaev G, Mathieu S	30595370, 36093044	×	Wu Y, Sakaue S	31015401, 34594039				×	Saevarsdottir S	32581359																×	×
Hypo	rs794999	3	12187515	G	A	0.754	downstream gene variant	TIMP4	-0.069	0.006	----	2.00e-36	34.9	0.203	1178340	×	Kichaev G, Sakaue S, Mathieu S	30595370, 34594039, 36093044	×	Wu Y, Sakaue S	31015401, 34594039				×	Saevarsdottir S	32581359				×	Taylor PN, Zhou W, Williams AT, Sterenborg RBTM	25743335, 32769997, 37872160, 38291025										×	×
Hypo	rs4619804	3	18633152	C	A	0.709	intron variant	SATB1	0.038	0.005	++++	1.50e-12	0	0.651	1178250
Hypo	rs80258271	3	32460409	C	T	0.087	downstream gene variant	CMTM6	0.047	0.009	++++	2.77e-08	0	0.735	1177800																×	Sterenborg RBTM	38291025											×
Hypo	rs11718237	3	36970608	A	G	0.424	upstream gene variant	EPM2AIP1	-0.042	0.005	----	7.52e-18	43	0.153	1178480	×	Kichaev G	30595370	×	Sakaue S	34594039																						×	×
Hypo	rs3732378	3	39265671	A	G	0.168	missense variant	CX3CR1	0.057	0.006	++++	2.24e-19	65.6	0.033	1178520	×	Kichaev G, Mathieu S	30595370, 36093044	×	Wu Y, Sakaue S	31015401, 34594039				×	Saevarsdottir S	32581359																×	×
Hypo	rs3053352	3	46227339	CCT	C	0.718	intron variant	CCR1	0.035	0.006	+++?	2.60e-09	0	0.672	1043780
Hypo	rs62260713	3	47527494	A	G	0.189	intergenic variant	ELP6	0.035	0.006	++++	1.73e-08	0	0.89	1178420
Hypo	rs7428387	3	48890799	C	T	0.655	intron variant	SLC25A20	-0.032	0.006	---?	4.75e-09	10.9	0.326	1043940										×	Li YR	26301688																	×
Hypo	rs35677470	3	58197909	A	G	0.074	missense variant	DNASE1L3	0.054	0.009	++-+	6.54e-09	75.4	0.007	1178490										×	Saevarsdottir S	32581359																	×
Hypo	rs11919503	3	71431976	C	T	0.818	intron variant	FOXP1	-0.044	0.006	----	2.79e-12	0	0.747	1177770	×	Mathieu S	36093044																									×	×
Hypo	rs28707457	3	98741051	T	A	0.275	intron variant	ST3GAL6	0.037	0.006	++?+	6.48e-10	48.7	0.142	903251
Hypo	rs149007883	3	101852100	C	G	0.013	missense variant	NFKBIZ	-0.186	0.034	--??	4.94e-08	52.4	0.147	768610
Hypo	rs13090803	3	106216106	T	G	0.188	intron variant	CBLB	0.068	0.006	++++	3.88e-28	66.8	0.029	1178540	×	Kichaev G, Sakaue S, Mathieu S	30595370, 34594039, 36093044	×	Wu Y, Sakaue S	31015401, 34594039				×	Saevarsdottir S	32581359																×	×
Hypo	rs111352680	3	108824113	A	G	0.287	intron variant	TRAT1	-0.055	0.005	----	1.57e-24	46.3	0.133	1178550	×	Kichaev G, Mathieu S	30595370, 36093044	×	Wu Y, Sakaue S	31015401, 34594039				×	Saevarsdottir S	32581359																×	×
Hypo	rs140763487	3	112967681	T	C	0.013	intron variant	CD200R1	0.14	0.023	++++	8.88e-10	0	0.575	1178620
Hypo	rs1599796	3	119525087	A	G	0.211	downstream gene variant	TIMMDC1	0.046	0.006	++++	2.73e-15	65.2	0.035	1178420	×	Kichaev G, Mathieu S	30595370, 36093044	×	Wu Y, Sakaue S	31015401, 34594039				×	Saevarsdottir S	32581359																×	×
Hypo	rs112433403	3	122015153	A	G	0.056	intron variant	ILDR1	0.06	0.011	++++	1.28e-08	68.6	0.023	1178480	×	Kichaev G, Mathieu S	30595370, 36093044	×	Wu Y, Sakaue S	31015401, 34594039				×	Saevarsdottir S	32581359																×	×
Hypo	rs73191618	3	124582993	A	G	0.107	upstream gene variant	UMPS	-0.054	0.008	----	3.40e-11	0	0.833	1178540																									×	Medici M	24586183		×
Hypo	rs6798061	3	149500683	T	G	0.397	intron variant	TM4SF4	-0.035	0.005	----	1.72e-12	9.6	0.345	1178150																×	Zhou W, Teumer A, Williams AT, Sterenborg RBTM	32769997, 30367059, 37872160, 38291025											×
Hypo	rs60028768	3	160601211	A	G	0.385	intergenic variant	KPNA4	-0.029	0.005	----	7.29e-09	0	0.545	1178240
Hypo	rs150501030	3	170014958	G	T	0.017	intergenic variant	GPR160	0.105	0.018	++++	7.40e-09	0	0.599	1178200													×	Gudmundsson J	28195142														×
Hypo	rs9859406	3	185816694	A	G	0.309	intron variant	IGF2BP2	-0.041	0.005	----	3.49e-15	20.8	0.285	1178340																×	Zhou W, Teumer A, Williams AT, Sterenborg RBTM	32769997, 30367059, 37872160, 38291025											×
Hypo	rs73192661	3	188411006	T	C	0.431	intron variant	LPP	-0.097	0.005	----	1.60e-87	88	0	1177540	×	Kichaev G, Sakaue S, Mathieu S	30595370, 34594039, 36093044	×	Wu Y, Sakaue S	31015401, 34594039	×	Ishigaki K, Sakaue S, Cooper JD	32514122, 34594039, 22922229	×	Cooper JD, Sakaue S, Ishigaki K, Saevarsdottir S	22922229, 34594039, 32514122, 32581359				×	Zhou W	32769997										×	×
Hypo	rs1347400	3	191334194	G	A	0.559	upstream gene variant	UTS2B	0.028	0.005	++++	4.93e-09	22.4	0.276	1178390
Hypo	rs6786283	3	192899490	T	C	0.594	intron variant	MB21D2	0.03	0.005	++++	7.92e-10	47.3	0.128	1178020	×	Kichaev G	30595370																									×	×
TSH	rs1014947	4	2915919	T	C	0.303	intron variant	MFSD10	-0.016	0.005	----	2.31e-03	0	0.729	1178340
Hypo	rs10003123	4	10721634	A	G	0.513	intergenic variant	CLNK	-0.053	0.005	----	1.45e-28	59.9	0.058	1178490	×	Kichaev G, Sakaue S, Mathieu S	30595370, 34594039, 36093044	×	Wu Y, Sakaue S	31015401, 34594039				×	Saevarsdottir S	32581359																×	×
Hypo	rs932036	4	26089240	T	A	0.293	intron variant	RBPJ	0.057	0.005	++++	4.02e-28	52.5	0.097	1178200	×	Kichaev G, Sakaue S, Mathieu S	30595370, 34594039, 36093044	×	Wu Y, Sakaue S	31015401, 34594039				×	Saevarsdottir S	32581359																×	×
Hypo	rs2126526	4	38617068	G	A	0.603	intron variant	KLF3	-0.032	0.005	----	5.81e-11	0	0.564	1178350
Hypo	rs13136820	4	40305547	T	C	0.694	intergenic variant	CHRNA9	-0.047	0.005	----	3.39e-19	65.9	0.032	1177970	×	Kichaev G, Mathieu S	30595370, 36093044	×	Wu Y, Sakaue S	31015401, 34594039	×	Ishigaki K, Chu X, Sakaue S	32514122, 21841780, 34594039	×	Ishigaki K, Chu X, Sakaue S, Saevarsdottir S	32514122, 21841780, 34594039, 32581359				×	Williams AT, Sterenborg RBTM	37872160, 38291025										×	×
TSH	rs4434321	4	55046674	G	A	0.365	intergenic variant	KDR	-0.015	0.005	---+	2.94e-03	17.3	0.304	1177960																×	Sterenborg RBTM	38291025											×
Hypo	rs366327	4	87058878	T	A	0.168	intron variant	AFF1	0.058	0.007	++++	3.36e-19	0	0.469	1178550	×	Kichaev G	30595370	×	Wu Y, Sakaue S	31015401, 34594039																						×	×
Hypo	rs113473633	4	102527974	G	A	0.022	intron variant	NFKB1	-0.108	0.019	---?	2.64e-08	73.8	0.022	1043810	×	Kichaev G	30595370	×	Wu Y, Sakaue S	31015401, 34594039													×	Sterenborg RBTM	38291025							×	×
Hypo	rs147780540	4	108097742	AT	A	0.557	intron variant	LEF1	-0.033	0.005	---?	2.20e-10	0	0.568	1043790
Hypo	rs45575135	4	122614451	T	A	0.239	upstream gene variant	IL21	-0.05	0.006	---?	2.50e-15	3.9	0.353	1043800	×	Kichaev G, Mathieu S	30595370, 36093044	×	Wu Y, Sakaue S	31015401, 34594039				×	Li YR	26301688				×	Williams AT, Sterenborg RBTM	37872160, 38291025										×	×
Hypo	rs72730041	4	141623525	T	C	0.136	intergenic variant	IL15	0.041	0.007	++++	3.14e-09	0	0.601	1178470
Hypo	rs28435578	4	148725386	C	T	0.18	intron variant	NR3C2	-0.131	0.007	----	5.52e-89	76.5	0.005	1178340	×	Kichaev G, Pickrell JK, Sakaue S, Mathieu S	30595370, 27182965, 34594039, 36093044	×	Wu Y, Sakaue S	31015401, 34594039				×	Sakaue S, Saevarsdottir S	34594039, 32581359				×	Taylor PN, Zhou W, Nielsen TR, Williams AT, Pietzner M, Porcu E, Sterenborg RBTM	25743335, 32769997, 28333968, 37872160, 34648354, 23408906, 38291025										×	×
Hypo	rs716712	4	176789395	G	A	0.897	intron variant	VEGFC	0.061	0.008	++++	4.09e-14	55.6	0.08	1178360	×	Mathieu S	36093044													×	Zhou W, Williams AT, Sterenborg RBTM	32769997, 37872160, 38291025										×	×
Hypo	rs13137589	4	186086720	G	A	0.367	3 prime UTR variant	FAM149A	-0.067	0.005	----	2.78e-40	0	0.605	1177890	×	Sakaue S, Mathieu S	34594039, 36093044	×	Wu Y, Sakaue S	31015401, 34594039				×	Saevarsdottir S	32581359																×	×
Hypo	rs4990988	5	692915	G	A	0.706	intron variant	TPPP	-0.043	0.006	---?	1.35e-11	0	0.723	1042520	×	Kichaev G	30595370													×	Williams AT, Sterenborg RBTM	37872160, 38291025										×	×
Hypo	rs12187420	5	10604863	G	A	0.448	intron variant	ANKRD33B	0.031	0.005	++++	1.34e-10	0	0.801	1178160	×	Mathieu S	36093044																									×	×
Hypo	rs10472984	5	35843730	G	C	0.361	intergenic variant	IL7R	-0.052	0.005	----	3.06e-25	0	0.815	1178580	×	Kichaev G, Sakaue S, Mathieu S	30595370, 34594039, 36093044	×	Wu Y, Sakaue S	31015401, 34594039	×	Sakaue S	34594039	×	Saevarsdottir S	32581359																×	×
TSH	rs10461991	5	38576080	A	G	0.353	intron variant	LIFR	-0.019	0.005	----	1.74e-04	0	0.927	1177780
TSH	rs144506691	5	44280978	TAGTGTC	T	0.094	intergenic variant	FGF10	0.026	0.009	+++?	3.77e-03	0	0.45	1043810
Hypo	rs10940534	5	57287700	G	T	0.281	intergenic variant	GPBP1	-0.031	0.005	----	1.11e-08	0	0.51	1178370
Hypo	rs4703589	5	72801524	C	T	0.556	intron variant	TNPO1	-0.038	0.005	----	4.62e-15	16.4	0.309	1178440	×	Kichaev G	30595370	×	Wu Y, Sakaue S	31015401, 34594039																						×	×
Hypo	rs6885099	5	77234524	G	A	0.398	intron variant	PDE8B	0.1	0.005	++++	1.20e-93	90.9	0	1178330	×	Kichaev G, Pickrell JK, Teumer A, Sakaue S, Mathieu S	30595370, 27182965, 30367059, 34594039, 36093044	×	Wu Y, Sakaue S	31015401, 34594039	×	Teumer A	30367059	×	Sakaue S, Saevarsdottir S	34594039, 32581359				×	Malinowski JR, Taylor PN, Zhou W, Williams AT, Pietzner M, Porcu E, Sterenborg RBTM	25436638, 25743335, 32769997, 37872160, 34648354, 23408906, 38291025	×	Sterenborg RBTM	38291025							×	×
Hypo	rs2288786	5	103265053	A	G	0.317	intron variant	MACIR	-0.061	0.005	----	1.13e-31	57.5	0.07	1178470	×	Kichaev G, Sakaue S, Mathieu S	30595370, 34594039, 36093044	×	Wu Y, Sakaue S	31015401, 34594039				×	Saevarsdottir S	32581359																×	×
Hypo	rs114378220	5	111230662	T	C	0.065	intron variant	CAMK4	0.082	0.011	+++?	1.07e-14	61.8	0.073	1043680	×	Kichaev G, Mathieu S	30595370, 36093044	×	Wu Y, Sakaue S	31015401, 34594039				×	Saevarsdottir S	32581359	×	Gudmundsson J	28195142													×	×
Hypo	rs6867130	5	126732913	C	T	0.4	downstream gene variant	LMNB1	-0.027	0.005	----	4.37e-08	55.4	0.081	1178270
Hypo	rs6860245	5	128032306	C	G	0.219	intron variant	SLC12A2	-0.035	0.006	----	2.39e-09	44.5	0.144	1178510
Hypo	rs244689	5	134087125	G	A	0.816	intergenic variant	TCF7	-0.076	0.006	----	6.98e-33	73.4	0.01	1178310	×	Kichaev G, Sakaue S, Mathieu S	30595370, 34594039, 36093044	×	Wu Y, Sakaue S	31015401, 34594039				×	Saevarsdottir S	32581359																×	×
Hypo	rs55792153	5	139474618	C	A	0.72	downstream gene variant	STING1	0.042	0.005	++++	7.25e-15	68.6	0.023	1178410																×	Williams AT, Sterenborg RBTM	37872160, 38291025											×
Hypo	rs7701443	5	143413085	G	A	0.396	intron variant	NR3C1	-0.048	0.005	----	3.49e-22	0	0.738	1178150	×	Mathieu S	36093044	×	Wu Y	31015401																						×	×
Hypo	rs2434973	5	157186630	C	T	0.127	intron variant	ITK	0.051	0.007	++++	1.26e-12	52.7	0.096	1178380	×	Mathieu S	36093044	×	Wu Y, Sakaue S	31015401, 34594039																						×	×
Hypo	rs34485768	5	160457745	A	T	0.029	intron variant	PTTG1	-0.089	0.015	----	8.32e-09	0	0.823	1178440
Hypo	rs872071	6	411064	A	G	0.506	3 prime UTR variant	IRF4	-0.056	0.005	----	6.98e-31	0	0.556	1159140	×	Kichaev G, Mathieu S	30595370, 36093044	×	Wu Y, Sakaue S	31015401, 34594039				×	Saevarsdottir S	32581359																×	×
Hypo	rs7451690	6	7109200	T	C	0.517	intron variant	RREB1	-0.03	0.005	----	8.62e-10	34.3	0.207	1178070
TSH	rs10947758	6	12093728	C	T	0.355	intron variant	HIVEP1	-0.022	0.005	----	1.52e-05	0	0.765	1178300	×	Sakaue S	34594039																									×	×
TSH	rs9396865	6	18426344	C	T	0.159	intron variant	RNF144B	0.019	0.006	++++	3.94e-03	0	0.977	1178520	×	Mathieu S	36093044													×	Williams AT, Sterenborg RBTM	37872160, 38291025	×	Teumer A, Sterenborg RBTM	30367059, 38291025							×	×
Hypo	rs74745605	6	21859500	G	A	0.193	intron variant	SOX4	0.056	0.006	++++	8.30e-20	72.2	0.013	1178180	×	Mathieu S	36093044																									×	×
Hypo	rs565460339	6	25250121	A	G	0.017	intron variant	CARMIL1	0.172	0.027	++??	2.89e-10	60.7	0.111	768610																			×	Teumer A, Sterenborg RBTM	30367059, 38291025								×
Hypo	rs6939799	6	26328138	A	G	0.093	intron variant	BTN3A2	0.089	0.009	++++	6.23e-23	37.1	0.19	1178600																			×	Teumer A, Sterenborg RBTM	30367059, 38291025								×
Hypo	rs200949	6	27867657	G	A	0.117	upstream gene variant	H1-5	0.074	0.008	++++	1.95e-22	78.7	0.003	1178510	×	Sakaue S	34594039													×	Sterenborg RBTM	38291025	×	Sterenborg RBTM	38291025							×	×
Hypo	rs9270911	6	32604425	T	C	0.514	intergenic variant	-	0.188	0.005	++++	1.00e-300	92.9	0	1178380	×	Pickrell JK, Sakaue S, Mathieu S	27182965, 34594039, 36093044	×	Wu Y, Sakaue S	31015401, 34594039	×	Sakaue S, Song MY, Chu X, Nakabayashi K, Zhao SX	34594039, 34567510, 21841780, 21900946, 31050781	×	Sakaue S, Chu X, Nakabayashi K, Saevarsdottir S, Zhao SX, Tomer Y	34594039, 21841780, 21900946, 32581359, 31050781, 25936594				×	Zhou W, Sterenborg RBTM	32769997, 38291025										×	×
Hypo	rs4713911	6	35697419	C	T	0.69	intron variant	FKBP5	0.05	0.005	++++	1.08e-21	65.5	0.034	1178300	×	Kichaev G, Sakaue S, Mathieu S	30595370, 34594039, 36093044	×	Wu Y, Sakaue S	31015401, 34594039	×	Sakaue S	34594039	×	Sakaue S, Saevarsdottir S	34594039, 32581359																×	×
Hypo	rs1724087	6	37011103	C	T	0.385	intron variant	FGD2	0.034	0.005	++++	5.45e-12	65	0.036	1177770	×	Kichaev G, Mathieu S	30595370, 36093044	×	Wu Y	31015401																						×	×
Hypo	rs881858	6	43838872	A	G	0.695	intron variant	VEGFA	0.076	0.005	++++	9.41e-47	85.5	0	1178000	×	Pickrell JK, Sakaue S, Mathieu S	27182965, 34594039, 36093044				×	Teumer A	30367059							×	Taylor PN, Zhou W, Nielsen TR, Nolan J, Williams AT, Porcu E, Sterenborg RBTM	25743335, 32769997, 28333968, 34524976, 37872160, 23408906, 38291025	×	Sterenborg RBTM	38291025							×	×
TSH	rs1211293	6	63537868	C	G	0.426	intron variant	PTP4A1	-0.022	0.005	----	8.84e-06	0	0.631	1178480																×	Williams AT	37872160											×
Hypo	rs114038078	6	87676793	C	T	0.077	intron variant	AKIRIN2	0.06	0.011	+?++	3.22e-08	0	0.974	834354																×	Zhou W, Williams AT, Sterenborg RBTM	32769997, 37872160, 38291025	×	Sterenborg RBTM	38291025								×
Hypo	rs7754251	6	90279406	C	G	0.526	intron variant	BACH2	0.089	0.005	++++	1.31e-75	85	0	1178410	×	Kichaev G, Sakaue S, Mathieu S	30595370, 34594039, 36093044	×	Wu Y, Sakaue S	31015401, 34594039	×	Sakaue S	34594039	×	Sakaue S, Saevarsdottir S	34594039, 32581359													×	Medici M	24586183	×	×
Hypo	rs12208103	6	107121227	T	C	0.394	intergenic variant	BEND3	0.034	0.005	++++	6.92e-12	0	0.677	1178370	×	Mathieu S	36093044																									×	×
Hypo	rs12206423	6	109032013	T	C	0.131	intron variant	SESN1	0.051	0.007	++++	3.62e-13	9.9	0.344	1178160	×	Sakaue S, Mathieu S	34594039, 36093044																									×	×
Hypo	rs9487714	6	111778594	A	C	0.468	intron variant	FYN	-0.026	0.005	----	4.49e-08	37.2	0.189	1178230	×	Kichaev G, Mathieu S	30595370, 36093044							×	Saevarsdottir S	32581359																×	×
Hypo	rs3813347	6	132798639	A	G	0.125	upstream gene variant	SLC18B1	-0.044	0.008	----	5.08e-09	0	0.412	1178360
Hypo	rs7748169	6	135150478	C	T	0.221	intergenic variant	MYB	0.047	0.006	++++	2.55e-16	16.2	0.311	1178240	×	Kichaev G, Sakaue S, Mathieu S	30595370, 34594039, 36093044	×	Sakaue S	34594039				×	Saevarsdottir S	32581359				×	Williams AT, Sterenborg RBTM	37872160, 38291025										×	×
Hypo	rs72980748	6	137829402	T	C	0.212	upstream gene variant	TNFAIP3	-0.039	0.006	----	3.20e-11	27.6	0.246	1178540
TSH	rs9399306	6	140087634	T	C	0.176	intron variant	CITED2	0.018	0.006	+++-	3.98e-03	33.5	0.211	1178430																×	Williams AT, Sterenborg RBTM	37872160, 38291025											×
Hypo	rs198645	6	142835226	T	A	0.285	intron variant	HIVEP2	-0.035	0.005	----	8.44e-11	48.4	0.121	1178460
Hypo	rs6914622	6	148193165	T	G	0.296	regulatory region variant	SASH1	0.089	0.005	++++	1.24e-64	60.1	0.057	1178370	×	Kichaev G, Pickrell JK, Sakaue S, Mathieu S	30595370, 27182965, 34594039, 36093044	×	Wu Y, Sakaue S	31015401, 34594039				×	Saevarsdottir S	32581359				×	Zhou W, Williams AT, Porcu E, Sterenborg RBTM	32769997, 37872160, 23408906, 38291025										×	×
Hypo	rs1738074	6	159044945	C	T	0.578	5 prime UTR variant	TAGAP	0.046	0.005	++++	1.12e-21	0	0.402	1178330
Hypo	rs1079418	6	165633546	G	A	0.291	intron variant	C6orf118	-0.079	0.005	----	3.18e-49	54.8	0.084	1177810	×	Kichaev G, Pickrell JK, Teumer A, Sakaue S, Mathieu S	30595370, 27182965, 30367059, 34594039, 36093044	×	Wu Y, Sakaue S	31015401, 34594039	×	Teumer A	30367059	×	Saevarsdottir S	32581359				×	Taylor PN, Zhou W, Nielsen TR, Williams AT, Porcu E, Sterenborg RBTM	25743335, 32769997, 28333968, 37872160, 23408906, 38291025										×	×
Hypo	rs2247314	6	166956742	C	T	0.346	upstream gene variant	RNASET2	-0.078	0.005	----	1.60e-52	87.5	0	1178490	×	Kichaev G, Sakaue S, Mathieu S	30595370, 34594039, 36093044	×	Wu Y, Sakaue S	31015401, 34594039	×	Sakaue S, Chu X	34594039, 21841780	×	Chu X, Sakaue S, Saevarsdottir S	21841780, 34594039, 32581359				×	Williams AT	37872160										×	×
Hypo	rs10259879	7	2894752	G	A	0.267	intergenic variant	GNA12	0.045	0.006	++++	2.92e-16	54.3	0.087	1177590	×	Kichaev G	30595370													×	Zhou W, Williams AT, Sterenborg RBTM	32769997, 37872160, 38291025										×	×
Hypo	rs10277273	7	4745498	G	T	0.613	intron variant	AP5Z1	-0.042	0.005	----	7.22e-17	0	0.488	1176220	×	Kichaev G, Mathieu S	30595370, 36093044																									×	×
Hypo	rs28801197	7	6341304	G	C	0.497	intron variant	SAGSIN1	0.041	0.005	++++	8.06e-17	22.6	0.275	1177710																×	Williams AT	37872160											×
TSH	rs818587	7	16653507	G	A	0.614	intron variant	BZW2	-0.016	0.005	----	1.12e-03	0	0.672	1177940																×	Sterenborg RBTM	38291025											×
Hypo	rs6953445	7	20418351	A	C	0.645	downstream gene variant	ITGB8	-0.034	0.005	----	8.94e-12	28.1	0.243	1178060
Hypo	rs2030135	7	26851481	T	C	0.216	intron variant	SKAP2	-0.047	0.006	----	3.44e-15	9	0.348	1178370
Hypo	rs13247499	7	28139639	A	C	0.096	intron variant	JAZF1	-0.046	0.008	----	3.53e-08	0	0.983	1178560							×	Sakaue S	34594039	×	Sakaue S	34594039																	×
Hypo	rs17259544	7	37349209	A	G	0.17	intron variant	ELMO1	0.041	0.006	+++-	1.34e-10	78.8	0.003	1178340	×	Kichaev G, Mathieu S	30595370, 36093044	×	Wu Y, Sakaue S	31015401, 34594039				×	Saevarsdottir S	32581359																×	×
Hypo	rs61087358	7	44978144	A	G	0.253	intron variant	MYO1G	0.034	0.006	++++	1.62e-09	0	0.846	1178430
Hypo	rs62476229	7	77538960	G	A	0.3	intron variant	PTPN12	0.045	0.005	++++	8.98e-18	0	0.849	1178460	×	Mathieu S	36093044																									×	×
Hypo	rs10270183	7	80370659	C	T	0.1	intron variant	CD36	0.049	0.008	++++	9.63e-10	0	0.84	1178320																×	Williams AT, Sterenborg RBTM	37872160, 38291025											×
Hypo	rs17766836	7	92629647	T	C	0.267	intron variant	FAM133B	0.035	0.005	++++	8.19e-11	0	0.682	1178280
Hypo	rs221811	7	100761494	T	C	0.188	intron variant	ZAN	-0.044	0.006	----	4.43e-12	22.6	0.275	1178580	×	Kichaev G	30595370	×	Wu Y	31015401				×	Saevarsdottir S	32581359																×	×
Hypo	rs3807307	7	128939148	C	T	0.452	intron variant	IRF5	0.043	0.005	++++	5.92e-19	25	0.261	1178450	×	Kichaev G	30595370	×	Wu Y, Sakaue S	31015401, 34594039										×	Sterenborg RBTM	38291025										×	×
Hypo	rs141456801	7	131016936	C	T	0.028	intron variant	MKLN1	0.087	0.016	++++	4.71e-08	13	0.327	1177670
Hypo	rs36144291	7	139707202	C	T	0.202	intron variant	TBXAS1	-0.046	0.006	----	4.47e-14	0	0.839	1177820
Hypo	rs2921053	8	8462453	C	G	0.469	upstream gene variant	PRAG1	-0.068	0.005	----	1.98e-45	67.3	0.027	1177950	×	Kichaev G, Sakaue S, Mathieu S	30595370, 34594039, 36093044	×	Wu Y, Sakaue S	31015401, 34594039				×	Saevarsdottir S	32581359				×	Zhou W, Williams AT, Sterenborg RBTM	32769997, 37872160, 38291025										×	×
Hypo	rs6982308	8	10336262	G	C	0.491	intron variant	PRSS55	0.042	0.005	++++	4.17e-18	49.1	0.117	1177370				×	Wu Y	31015401				×	Saevarsdottir S	32581359				×	Sterenborg RBTM	38291025										×	×
Hypo	rs4841567	8	11582510	A	G	0.505	downstream gene variant	GATA4	0.046	0.005	++++	7.31e-22	62.5	0.046	1177910				×	Wu Y	31015401				×	Saevarsdottir S	32581359				×	Williams AT, Sterenborg RBTM	37872160, 38291025										×	×
Hypo	rs60392867	8	23546503	G	A	0.226	intron variant	SLC25A37	-0.046	0.007	-?--	1.85e-10	37.1	0.204	834224	×	Kichaev G	30595370	×	Wu Y, Sakaue S	31015401, 34594039										×	Zhou W, Teumer A, Williams AT, Sterenborg RBTM	32769997, 30367059, 37872160, 38291025										×	×
Hypo	rs79192893	8	29995238	T	C	0.042	regulatory region variant	SARAF	-0.071	0.013	----	2.58e-08	33.9	0.209	1177860
Hypo	rs113350646	8	32549031	A	G	0.222	intron variant	NRG1	-0.048	0.006	----	9.57e-17	74	0.009	1178420	×	Pickrell JK	27182965										×	Son HY, Gudmundsson J, Rashkin SR, Sakaue S	28703219, 28195142, 32887889, 22267200, 34594039	×	Zhou W, Williams AT, Porcu E, Sterenborg RBTM	32769997, 37872160, 23408906, 38291025										×	×
Hypo	rs659118	8	60633716	G	A	0.386	non coding transcript exon variant	CHD7	0.049	0.005	++++	3.67e-23	63.2	0.043	1178520	×	Kichaev G, Mathieu S	30595370, 36093044	×	Sakaue S	34594039				×	Saevarsdottir S	32581359							×	Teumer A, Sterenborg RBTM	30367059, 38291025							×	×
Hypo	rs182120	8	80506407	C	A	0.278	intron variant	ZBTB10	0.03	0.005	++++	1.57e-08	0	0.843	1178090																×	Williams AT, Sterenborg RBTM	37872160, 38291025											×
Hypo	rs1371867	8	100317981	C	A	0.43	intron variant	RNF19A	0.029	0.005	++++	2.97e-09	0	0.7	1178290
Hypo	rs7822344	8	116406137	T	C	0.784	upstream gene variant	UTP23	0.039	0.006	++++	4.22e-11	0	0.879	1178160
Hypo	rs1032129	8	118939661	C	A	0.374	intron variant	TNFRSF11B	-0.039	0.005	----	8.00e-15	54.1	0.088	1178490	×	Kichaev G, Mathieu S	30595370, 36093044	×	Wu Y, Sakaue S	31015401, 34594039										×	Zhou W, Williams AT, Sterenborg RBTM	32769997, 37872160, 38291025										×	×
Hypo	rs897586	8	127181049	A	G	0.347	downstream gene variant	POU5F1B	-0.066	0.005	----	5.70e-39	6.5	0.361	1177720	×	Kichaev G, Sakaue S, Mathieu S	30595370, 34594039, 36093044	×	Wu Y, Sakaue S	31015401, 34594039	×	Ishigaki K, Sakaue S	32514122, 34594039	×	Ishigaki K, Sakaue S, Saevarsdottir S	32514122, 34594039, 32581359																×	×
Hypo	rs16903109	8	128565383	A	T	0.159	upstream gene variant	MYC	-0.053	0.007	----	3.06e-15	43.3	0.152	1178350	×	Kichaev G, Mathieu S	30595370, 36093044	×	Wu Y	31015401				×	Saevarsdottir S	32581359																×	×
Hypo	rs864898	8	132892135	A	G	0.436	intron variant	TG	-0.061	0.005	----	1.66e-36	81.1	0.001	1178480	×	Kichaev G, Pickrell JK, Sakaue S, Mathieu S	30595370, 27182965, 34594039, 36093044	×	Wu Y, Sakaue S	31015401, 34594039	×	Teumer A, Zhao SX	30367059, 23612905	×	Zhao SX, Saevarsdottir S	23612905, 32581359				×	Zhou W, Teumer A, Williams AT, Sterenborg RBTM	32769997, 30367059, 37872160, 38291025										×	×
Hypo	rs938725	8	140608155	G	C	0.783	intron variant	AGO2	-0.065	0.006	----	6.98e-29	0	0.609	1178210	×	Kichaev G, Mathieu S	30595370, 36093044	×	Wu Y, Sakaue S	31015401, 34594039																						×	×
Hypo	rs10814915	9	4290544	C	T	0.564	intron variant	GLIS3	-0.046	0.005	----	7.16e-22	80.8	0.001	1177920																×	Zhou W, Williams AT, Porcu E, Sterenborg RBTM	32769997, 37872160, 23408906, 38291025	×	Teumer A, Sterenborg RBTM	30367059, 38291025								×
Hypo	rs911760	9	5438435	A	C	0.219	upstream gene variant	PLGRKT	0.058	0.006	++++	2.00e-22	64.2	0.039	1177370	×	Kichaev G, Sakaue S, Mathieu S	30595370, 34594039, 36093044	×	Wu Y, Sakaue S	31015401, 34594039				×	Saevarsdottir S	32581359																×	×
Hypo	rs10117575	9	21584546	A	T	0.655	intergenic variant	IFNE	-0.054	0.005	----	7.91e-27	83.8	0	1177870	×	Kichaev G, Sakaue S, Mathieu S	30595370, 34594039, 36093044	×	Wu Y, Sakaue S	31015401, 34594039				×	Saevarsdottir S	32581359																×	×
Hypo	rs10820727	9	96495705	A	G	0.139	downstream gene variant	HABP4	-0.048	0.007	----	1.84e-11	88.8	0	1178310
Hypo	rs1877431	9	97771865	G	A	0.605	intron variant	PTCSC2	0.208	0.005	++++	1.00e-300	38.8	0.179	1178460	×	Kichaev G, Pickrell JK, Teumer A, Eriksson N, Denny JC, Sakaue S, Mathieu S	30595370, 27182965, 30367059, 22493691, 21981779, 34594039, 36093044	×	Wu Y, Sakaue S	31015401, 34594039	×	Teumer A	30367059	×	Sakaue S, Saevarsdottir S	34594039, 32581359	×	Truong T, Gudmundsson J, Rashkin SR, Zhou W, Köhler A, Takahashi M, Mancikova V, Sakaue S, Feng X	33527407, 28195142, 32887889, 30104761, 19198613, 23894154, 20350937, 25855579, 34594039, 36508215	×	Zhan M, Taylor PN, Zhou W, Nielsen TR, Comuzzie AG, Nolan J, Sterenborg RBTM	24852370, 25743335, 32769997, 28333968, 23251661, 34524976, 38291025	×	Porcu E, Sterenborg RBTM	23408906, 38291025							×	×
Hypo	rs12683611	9	99050651	A	G	0.193	intron variant	TGFRB1	0.037	0.006	++++	1.23e-09	0	0.458	1177790
Hypo	rs12555501	9	107841065	C	G	0.105	regulatory region variant	KLF4	0.066	0.008	++++	2.41e-15	63.9	0.04	1177840				×	Wu Y, Sakaue S	31015401, 34594039										×	Sterenborg RBTM	38291025	×	Sterenborg RBTM	38291025							×	×
Hypo	rs10817674	9	114760300	A	C	0.363	intergenic variant	TNFSF15	0.028	0.005	++++	2.86e-08	52.3	0.098	1178340										×	Li YR	26301688																	×
Hypo	rs1930786	9	120929191	G	C	0.613	upstream gene variant	TRAF1	-0.032	0.005	----	1.42e-10	12.4	0.331	1178510
Hypo	rs7853472	9	124274388	A	G	0.389	intron variant	NEK6	0.07	0.005	++++	2.26e-46	75.9	0.006	1177980	×	Kichaev G, Sakaue S, Mathieu S	30595370, 34594039, 36093044	×	Wu Y, Sakaue S	31015401, 34594039										×	Zhou W, Williams AT, Sterenborg RBTM	32769997, 37872160, 38291025	×	Teumer A, Sterenborg RBTM	30367059, 38291025							×	×
Hypo	rs937482	9	125354538	G	A	0.486	intron variant	GAPVD1	-0.034	0.005	----	1.27e-12	30.5	0.229	1178500	×	Sakaue S	34594039																									×	×
Hypo	rs9697210	9	128706461	A	G	0.133	intron variant	PKN3	-0.063	0.007	----	4.67e-18	0	0.576	1178450	×	Kichaev G, Mathieu S	30595370, 36093044																									×	×
Hypo	rs11597804	10	3764937	T	G	0.411	upstream gene variant	KLF6	0.027	0.005	++++	4.90e-08	0	0.633	1177960
Hypo	rs706779	10	6056861	C	T	0.434	intron variant	IL2RA	-0.066	0.005	----	1.36e-42	57.5	0.07	1178440	×	Kichaev G, Sakaue S, Mathieu S	30595370, 34594039, 36093044	×	Wu Y, Sakaue S	31015401, 34594039				×	Saevarsdottir S, Li YR	32581359, 26301688																×	×
Hypo	rs72775269	10	8530927	G	A	0.172	intergenic variant	GATA3	0.052	0.006	++++	9.18e-17	35.7	0.198	1178440																×	Zhou W, Teumer A, Williams AT, Sterenborg RBTM	32769997, 30367059, 37872160, 38291025											×
Hypo	rs10906857	10	15197499	G	A	0.412	intergenic variant	NMT2	-0.027	0.005	----	2.70e-08	0	0.427	1178010	×	Mathieu S	36093044													×	Williams AT	37872160										×	×
TSH	rs12357667	10	24134101	A	G	0.468	intron variant	KIAA1217	-0.019	0.005	----	6.64e-05	0	0.992	1177970																×	Williams AT, Sterenborg RBTM	37872160, 38291025											×
Hypo	rs793094	10	31097893	A	G	0.452	intron variant	ZNF438	-0.028	0.005	----	8.71e-09	27	0.25	1178560
Hypo	rs111254286	10	50348035	C	T	0.186	upstream gene variant	SMGS1	-0.037	0.006	----	4.70e-09	0	0.92	1178550
Hypo	rs71508903	10	62020112	T	C	0.19	intron variant	ARID5B	0.096	0.006	++++	4.91e-57	54	0.089	1178430	×	Kichaev G, Pickrell JK, Sakaue S, Mathieu S	30595370, 27182965, 34594039, 36093044	×	Wu Y, Sakaue S	31015401, 34594039	×	Sakaue S	34594039	×	Sakaue S, Saevarsdottir S, Li YR	34594039, 32581359, 26301688							×	Sterenborg RBTM	38291025							×	×
Hypo	rs2243540	10	71344299	A	G	0.112	splice region variant	SLC29A3	-0.051	0.008	----	8.78e-11	0	0.939	1161680
Hypo	rs1972346	10	79307723	G	C	0.427	intron variant	PPIF	0.031	0.005	++++	2.15e-10	66.4	0.03	1178120										×	Li YR	26301688																	×
Hypo	rs4933466	10	88089762	G	A	0.41	regulatory region variant	KLLN	-0.048	0.005	----	5.85e-22	0	0.505	1178100				×	Sakaue S	34594039										×	Zhou W, Teumer A, Williams AT, Sterenborg RBTM	32769997, 30367059, 37872160, 38291025										×	×
Hypo	rs10748781	10	99523573	A	C	0.601	upstream gene variant	NKX2-3	-0.072	0.005	----	8.19e-48	0	0.493	1178540	×	Kichaev G, Pickrell JK, Sakaue S, Mathieu S	30595370, 27182965, 34594039, 36093044	×	Wu Y, Sakaue S	31015401, 34594039				×	Saevarsdottir S, Li YR	32581359, 26301688				×	Zhou W, Williams AT, Sterenborg RBTM	32769997, 37872160, 38291025	×	Sterenborg RBTM	38291025							×	×
Hypo	rs10883688	10	101750636	C	A	0.518	intergenic variant	FGF8	0.029	0.005	++++	1.33e-09	30.2	0.231	1178440
TSH	rs36110313	10	114362344	G	T	0.33	intron variant	AFAP1L2	0.024	0.005	++++	2.77e-06	0	0.877	1177910																×	Sterenborg RBTM	38291025											×
Hypo	rs7088058	10	122389836	T	C	0.374	upstream gene variant	PLEKHA1	-0.04	0.005	----	2.45e-15	72.7	0.012	1178480	×	Kichaev G, Mathieu S	30595370, 36093044	×	Wu Y, Sakaue S	31015401, 34594039				×	Saevarsdottir S	32581359																×	×
Hypo	rs34793529	11	575800	G	T	0.241	upstream gene variant	PHRF1	-0.053	0.006	----	9.26e-21	0	0.768	1176600	×	Kichaev G, Sakaue S, Mathieu S	30595370, 34594039, 36093044	×	Wu Y, Sakaue S	31015401, 34594039				×	Saevarsdottir S	32581359				×	Williams AT	37872160										×	×
Hypo	rs72859188	11	10534974	C	T	0.024	intron variant	RNF141	0.143	0.016	++++	6.26e-19	19.9	0.29	1178350
Hypo	rs7940345	11	11791516	C	T	0.709	intron variant	USP47	-0.031	0.005	----	7.54e-09	0	0.557	1178430
Hypo	rs12786130	11	27484407	T	C	0.768	downstream gene variant	LGR4	-0.032	0.006	----	9.59e-09	0	0.562	1178540
Hypo	rs932635	11	35242423	A	G	0.383	regulatory region variant	CD44	0.06	0.005	++++	2.28e-34	49.4	0.115	1178450	×	Kichaev G, Sakaue S, Mathieu S	30595370, 34594039, 36093044	×	Wu Y, Sakaue S	31015401, 34594039				×	Saevarsdottir S	32581359																×	×
Hypo	rs3758719	11	45228896	A	C	0.437	downstream gene variant	SYT13	0.028	0.005	++++	6.36e-09	0	0.863	1178500							×	Teumer A	30367059							×	Zhou W, Porcu E, Sterenborg RBTM	32769997, 23408906, 38291025											×
Hypo	rs12798028	11	47583087	T	C	0.403	intron variant	FAM180B	0.034	0.005	++++	4.80e-12	0	0.672	1178600				×	Wu Y	31015401										×	Williams AT	37872160	×	Teumer A, Sterenborg RBTM	30367059, 38291025							×	×
Hypo	rs2511982	11	57441894	C	T	0.754	regulatory region variant	SLC43A3	0.037	0.006	++?+	4.31e-09	0	0.999	903251																×	Williams AT, Sterenborg RBTM	37872160, 38291025											×
Hypo	rs174557	11	61813896	G	A	0.307	upstream gene variant	FADS1	-0.054	0.007	-?-?	2.68e-13	74.3	0.048	699626	×	Kichaev G, Mathieu S	30595370, 36093044	×	Wu Y, Sakaue S	31015401, 34594039																						×	×
Hypo	rs479777	11	64340005	C	T	0.357	upstream gene variant	CCDC88B	-0.042	0.005	----	1.29e-16	54.7	0.085	1178540	×	Kichaev G, Mathieu S	30595370, 36093044	×	Wu Y, Sakaue S	31015401, 34594039																						×	×
Hypo	rs11235601	11	72814897	T	G	0.362	intron variant	ATG16L2	-0.029	0.005	----	9.16e-09	26.6	0.252	1178300																			×	Sterenborg RBTM	38291025								×
Hypo	rs28815856	11	74365044	C	T	0.64	intron variant	PGM2L1	0.03	0.005	++++	3.26e-09	0	0.549	1178550
Hypo	rs7127620	11	86360905	G	A	0.347	regulatory region variant	CCDC81	-0.036	0.005	----	1.03e-12	28.4	0.242	1178190																×	Williams AT, Sterenborg RBTM	37872160, 38291025											×
Hypo	rs12804697	11	94180526	C	T	0.081	intron variant	PANX1	-0.078	0.009	----	6.70e-18	69	0.021	1178530	×	Kichaev G	30595370	×	Wu Y, Sakaue S	31015401, 34594039				×	Saevarsdottir S	32581359																×	×
Hypo	rs4409785	11	95578258	C	T	0.17	intron variant	CEP57	0.099	0.006	++++	1.97e-56	83.6	0	1178350	×	Kichaev G, Sakaue S, Mathieu S	30595370, 34594039, 36093044	×	Wu Y, Sakaue S	31015401, 34594039	×	Sakaue S	34594039	×	Sakaue S, Saevarsdottir S	34594039, 32581359																×	×
Hypo	rs2850248	11	111774100	A	C	0.675	intron variant	PPP2R1B	0.036	0.005	++++	2.32e-12	37.2	0.189	1178380																×	Williams AT	37872160											×
Hypo	rs4445669	11	115174517	C	T	0.553	3 prime UTR variant	CADM1	0.04	0.005	++++	2.72e-16	18.8	0.297	1178330																×	Zhou W, Teumer A, Williams AT, Sterenborg RBTM	32769997, 30367059, 37872160, 38291025											×
Hypo	rs12277910	11	117087817	A	C	0.064	intron variant	SIK3	-0.1	0.01	----	1.47e-22	51.4	0.103	1178430	×	Kichaev G, Mathieu S	30595370, 36093044	×	Wu Y, Sakaue S	31015401, 34594039																						×	×
Hypo	rs2105782	11	118789187	C	T	0.425	intron variant	DDX6	-0.035	0.005	----	5.40e-13	60.5	0.055	1178430
Hypo	rs12808357	11	122731098	A	G	0.409	intron variant	UBASH3B	0.027	0.005	++++	4.35e-08	0	0.95	1178270
Hypo	rs55836957	11	128298736	A	C	0.23	downstream gene variant	ETS1	0.04	0.006	++++	1.30e-12	61.7	0.05	1178330	×	Mathieu S	36093044	×	Wu Y, Sakaue S	31015401, 34594039										×	Williams AT, Sterenborg RBTM	37872160, 38291025										×	×
Hypo	rs61916675	12	642348	G	A	0.326	intron variant	NINJ2	0.04	0.005	++++	8.40e-15	52.4	0.098	1177450																×	Zhou W, Williams AT, Sterenborg RBTM	32769997, 37872160, 38291025											×
TSH	rs76895963	12	4275678	G	T	0.027	intron variant	CCND2	0.068	0.017	+++?	5.62e-05	0	0.385	1043340																			×	Sterenborg RBTM	38291025								×
TSH	rs5742912	12	6349184	G	A	0.018	missense variant	TNFRSF1A	0.069	0.018	++++	1.68e-04	0	0.466	1177970																×	Sterenborg RBTM	38291025											×
Hypo	rs2071647	12	9761409	A	T	0.274	upstream gene variant	CD69	0.092	0.005	++++	2.46e-67	78	0.003	1178360	×	Sakaue S, Mathieu S	34594039, 36093044	×	Wu Y, Sakaue S	31015401, 34594039				×	Sakaue S, Saevarsdottir S	34594039, 32581359																×	×
Hypo	rs11054900	12	12424931	A	G	0.388	intron variant	BORCS5	0.039	0.005	++++	2.38e-15	0	0.452	1178280	×	Mathieu S	36093044													×	Sterenborg RBTM	38291025										×	×
Hypo	rs3990829	12	42424892	CAG	C	0.583	intron variant	ZCRB1	0.033	0.005	+++?	3.24e-10	0	0.489	1043870
Hypo	rs11830037	12	47763588	A	C	0.079	upstream gene variant	RAPGEF3	0.08	0.009	++++	1.99e-19	42.1	0.159	1178290																×	Williams AT, Sterenborg RBTM	37872160, 38291025	×	Sterenborg RBTM	38291025								×
Hypo	rs705705	12	56041720	C	G	0.328	downstream gene variant	-	0.073	0.005	++++	7.05e-47	0	0.904	1178270	×	Kichaev G, Sakaue S, Mathieu S	30595370, 34594039, 36093044	×	Wu Y, Sakaue S	31015401, 34594039				×	Sakaue S, Saevarsdottir S, Li YR	34594039, 32581359, 26301688																×	×
Hypo	rs1678509	12	57557011	T	G	0.416	intron variant	DCTN2	-0.031	0.005	----	3.72e-10	0	0.624	1178500
Hypo	rs76930710	12	68040679	C	T	0.034	downstream gene variant	IFNG	-0.083	0.014	----	1.76e-09	32.7	0.216	1178420	×	Kichaev G	30595370	×	Sakaue S	34594039																						×	×
Hypo	rs2016105	12	96200749	A	G	0.024	intron variant	ELK3	0.115	0.018	+++?	1.91e-10	25.3	0.262	1043410																×	Zhou W, Williams AT, Sterenborg RBTM	32769997, 37872160, 38291025											×
Hypo	rs12582330	12	103499163	T	G	0.703	upstream gene variant	C12orf42	-0.05	0.005	----	1.04e-21	75.3	0.007	1178320	×	Kichaev G, Sakaue S, Mathieu S	30595370, 34594039, 36093044	×	Wu Y, Sakaue S	31015401, 34594039				×	Saevarsdottir S	32581359				×	Sterenborg RBTM	38291025										×	×
Hypo	rs12309446	12	110048059	G	A	0.143	intron variant	C12orf76	-0.045	0.007	----	7.63e-11	68.6	0.023	1178460							×	Ishigaki K	32514122	×	Ishigaki K	32514122																	×
Hypo	rs3184504	12	111446804	C	T	0.535	missense variant	SH2B3	-0.168	0.005	----	3.21e-268	90.7	0	1178380	×	Kichaev G, Pickrell JK, Teumer A, Eriksson N, Sakaue S, Mathieu S	30595370, 27182965, 30367059, 22493691, 34594039, 36093044	×	Wu Y, Sakaue S	31015401, 34594039	×	Ishigaki K, Sakaue S	32514122, 34594039	×	Sakaue S, Ishigaki K, Saevarsdottir S	34594039, 32514122, 32581359				×	Zhou W, Williams AT, Sterenborg RBTM	32769997, 37872160, 38291025							×	Medici M	24586183	×	×
Hypo	rs11066320	12	112468611	G	A	0.577	intron variant	PTPN11	-0.141	0.005	----	9.11e-188	87.5	0	1178200	×	Kichaev G, Pickrell JK, Teumer A	30595370, 27182965, 30367059	×	Wu Y	31015401	×	Sakaue S	34594039	×	Sakaue S	34594039				×	Sterenborg RBTM	38291025							×	Medici M	24586183	×	×
Hypo	rs7955141	12	114636008	C	A	0.553	regulatory region variant	TBX3	0.034	0.005	++++	2.75e-12	59.7	0.059	1177220
Hypo	rs7955910	12	122169835	T	G	0.446	downstream gene variant	LRRC43	0.027	0.005	++++	4.30e-08	42.7	0.155	1178400
Hypo	rs117780561	12	123517752	A	G	0.024	upstream gene variant	RIPL1	0.101	0.017	+++?	2.85e-09	0	0.544	1043850
Hypo	rs7333647	13	24212218	C	T	0.293	intron variant	C1QTNF9	0.087	0.005	++++	1.70e-62	82.9	0.001	1178180	×	Kichaev G, Pickrell JK, Sakaue S, Mathieu S	30595370, 27182965, 34594039, 36093044	×	Wu Y, Sakaue S	31015401, 34594039				×	Saevarsdottir S	32581359				×	Zhou W, Teumer A, Williams AT, Sterenborg RBTM	32769997, 30367059, 37872160, 38291025										×	×
Hypo	rs76428106	13	28029870	C	T	0.015	intron variant	FLT3	0.333	0.02	++++	1.68e-65	85.5	0	1161690	×	Kichaev G, Sakaue S, Mathieu S	30595370, 34594039, 36093044	×	Wu Y, Sakaue S	31015401, 34594039				×	Saevarsdottir S	32581359																×	×
Hypo	rs668574	13	31871606	T	A	0.364	intron variant	FRY	-0.036	0.005	----	5.35e-13	0	0.689	1178530																×	Williams AT	37872160											×
Hypo	rs12865518	13	40569053	A	G	0.233	intron variant	FOXO1	0.044	0.006	++++	8.39e-15	0	0.742	1178380	×	Mathieu S	36093044													×	Sterenborg RBTM	38291025										×	×
Hypo	rs67190063	13	42417320	C	G	0.564	intron variant	AKAP11	0.05	0.005	++++	2.36e-24	75.6	0.006	1178610	×	Kichaev G, Sakaue S, Mathieu S	30595370, 34594039, 36093044	×	Wu Y, Sakaue S	31015401, 34594039				×	Saevarsdottir S	32581359																×	×
Hypo	rs2762049	13	50248227	C	G	0.378	intron variant	DLEU1	0.033	0.005	++++	1.41e-11	42.6	0.156	1178540	×	Kichaev G	30595370													×	Williams AT, Sterenborg RBTM	37872160, 38291025										×	×
Hypo	rs7986825	13	73579371	G	T	0.094	intron variant	KLF5	-0.053	0.008	----	3.46e-10	0	0.661	1178410																			×	Sterenborg RBTM	38291025								×
TSH	rs3861146	13	79990917	C	G	0.74	intron variant	SPRY2	0.021	0.005	++++	1.40e-04	34	0.208	1178230																×	Williams AT, Sterenborg RBTM	37872160, 38291025											×
Hypo	rs9557207	13	99384164	G	A	0.192	intron variant	TM9SF2	-0.054	0.006	----	4.07e-18	0	0.952	1178530	×	Kichaev G, Sakaue S, Mathieu S	30595370, 34594039, 36093044																									×	×
Hypo	rs34890574	13	110544834	A	G	0.234	intron variant	RAB20	-0.05	0.006	----	2.72e-18	9.2	0.347	1178420	×	Mathieu S	36093044													×	Zhou W, Williams AT, Sterenborg RBTM	32769997, 37872160, 38291025										×	×
TSH	rs12428831	13	113977522	A	G	0.37	downstream gene variant	C13orf46	-0.015	0.005	----	3.13e-03	19.1	0.294	1178110																×	Williams AT	37872160											×
Hypo	rs151102833	14	34757605	T	C	0.133	intron variant	CFL2	-0.048	0.007	----	9.82e-11	0	0.413	1178390
Hypo	rs116909374	14	36269155	T	C	0.036	regulatory region variant	MBIP	-0.13	0.015	---?	1.17e-18	92.2	0	1043450	×	Kichaev G	30595370										×	Truong T, Gudmundsson J	33527407, 28195142, 19198613, 22267200	×	Taylor PN, Zhou W, Williams AT, Porcu E, Sterenborg RBTM	25743335, 32769997, 37872160, 23408906, 38291025	×	Sterenborg RBTM	38291025							×	×
Hypo	rs3784099	14	68283210	A	G	0.293	intron variant	RAD51B	-0.052	0.005	----	1.04e-22	0	0.718	1178530	×	Kichaev G, Mathieu S	30595370, 36093044	×	Wu Y, Sakaue S	31015401, 34594039				×	Saevarsdottir S	32581359																×	×
Hypo	rs175035	14	74997145	T	C	0.459	intergenic variant	EIF2B2	-0.032	0.005	--?-	5.21e-09	36.4	0.208	903251
Hypo	rs121908866	14	81143695	A	G	0	stop gained	TSHR	2.038	0.184	+???	1.90e-28	0	1	424442	×	Backman JD, Sakaue S, Mathieu S	34662886, 34594039, 36093044				×	Sakaue S, Cooper JD, Ishigaki K, Chu X	34594039, 22922229, 32514122, 21841780	×	Cooper JD, Ishigaki K, Chu X, Sakaue S	22922229, 32514122, 21841780, 34594039				×	Zhou W, Teumer A, Williams AT, Sterenborg RBTM	32769997, 30367059, 37872160, 38291025	×	Teumer A, Sterenborg RBTM	30367059, 38291025							×	×
Hypo	rs1886082	14	89711172	T	C	0.359	upstream gene variant	FOXN3	-0.031	0.005	----	2.08e-09	42.3	0.158	1178080
Hypo	rs34719890	14	93093806	A	G	0.187	intron variant	ITPK1	0.074	0.006	++++	1.65e-33	40.7	0.167	1178300	×	Mathieu S	36093044													×	Zhou W, Williams AT, Porcu E, Sterenborg RBTM	32769997, 37872160, 23408906, 38291025	×	Sterenborg RBTM	38291025							×	×
Hypo	rs2008260	14	98180603	A	G	0.19	intron variant	BCL11B	0.047	0.006	++++	1.35e-14	50.9	0.106	1178470	×	Kichaev G, Mathieu S	30595370, 36093044	×	Wu Y, Sakaue S	31015401, 34594039	×	Zhao SX	23612905	×	Zhao SX, Saevarsdottir S	23612905, 32581359																×	×
Hypo	rs12895622	14	105661449	A	G	0.46	downstream gene variant	IGHG2	-0.059	0.006	---?	3.41e-24	23.4	0.271	1041450	×	Kichaev G, Mathieu S	30595370, 36093044													×	Zhou W, Williams AT, Sterenborg RBTM	32769997, 37872160, 38291025										×	×
TSH	rs1498584	15	35703722	G	A	0.529	intron variant	DPH6	0.02	0.005	++++	4.46e-05	5.3	0.367	1177860																×	Zhou W, Williams AT, Sterenborg RBTM	32769997, 37872160, 38291025											×
Hypo	rs7170151	15	38554477	T	C	0.269	intron variant	RASGRP1	0.051	0.005	++++	3.31e-21	69.6	0.02	1178280	×	Kichaev G, Sakaue S, Mathieu S	30595370, 34594039, 36093044	×	Wu Y, Sakaue S	31015401, 34594039				×	Saevarsdottir S	32581359																×	×
Hypo	rs4984268	15	63371380	G	A	0.241	intron variant	CA12	0.046	0.006	++++	9.02e-17	0	0.815	1178320																×	Williams AT, Sterenborg RBTM	37872160, 38291025	×	Teumer A	30367059								×
Hypo	rs2008262	15	84762039	T	C	0.389	intron variant	ZNF592	-0.038	0.005	----	2.18e-14	0	1	1178430
Hypo	rs28687418	15	88572631	A	G	0.328	downstream gene variant	DET1	-0.033	0.005	---+	1.76e-10	77.3	0.004	1177310																×	Zhou W, Porcu E, Sterenborg RBTM	32769997, 23408906, 38291025	×	Sterenborg RBTM	38291025								×
TSH	rs933809	15	98512779	T	C	0.104	intron variant	IGF1R	-0.029	0.008	--+-	3.19e-04	24.7	0.263	1178070
Hypo	rs9926188	16	2692732	T	C	0.539	intron variant	KCTD5	-0.038	0.005	----	7.99e-15	0	0.804	1175730																×	Williams AT	37872160											×
Hypo	rs2041248	16	3982488	G	T	0.834	intron variant	CREBBP	-0.045	0.006	----	3.20e-12	69	0.022	1177480																×	Zhou W, Teumer A, Williams AT, Sterenborg RBTM	32769997, 30367059, 37872160, 38291025											×
Hypo	rs12919083	16	11095073	C	A	0.318	intron variant	CLEC16A	-0.032	0.005	----	5.95e-10	0	0.799	1178100
Hypo	rs30233	16	14306452	A	G	0.573	upstream gene variant	MRTFB	-0.031	0.005	----	1.01e-10	72.2	0.013	1177590																×	Zhou W, Teumer A, Williams AT, Sterenborg RBTM	32769997, 30367059, 37872160, 38291025											×
Hypo	rs201121732	16	27384341	CT	C	0.058	regulatory region variant	IL21R	0.166	0.017	-+??	2.33e-22	0	0.414	768610										×	Li YR	26301688																	×
Hypo	rs151234	16	28494339	C	G	0.127	upstream gene variant	APOBR	0.058	0.007	++++	4.84e-15	77.6	0.004	1161650	×	Mathieu S	36093044							×	Li YR	26301688				×	Sterenborg RBTM	38291025	×	Sterenborg RBTM	38291025							×	×
Hypo	rs72789324	16	31429111	C	G	0.307	upstream gene variant	COX6A2	-0.031	0.005	----	4.16e-09	0	0.945	1178500							×	Cooper JD, Ishigaki K, Sakaue S	22922229, 32514122, 34594039	×	Cooper JD, Ishigaki K, Sakaue S	22922229, 32514122, 34594039																	×
Hypo	rs78534766	16	50301163	A	C	0.008	missense variant	ADCY7	0.311	0.029	++?+	3.25e-26	0	0.499	903251	×	Kichaev G, Sakaue S, Mathieu S	30595370, 34594039, 36093044	×	Wu Y, Sakaue S	31015401, 34594039				×	Saevarsdottir S, Li YR	32581359, 26301688																×	×
Hypo	rs7192652	16	57041268	G	A	0.507	intron variant	CPNE2	-0.036	0.005	----	1.49e-13	0	0.482	1178190																			×	Sterenborg RBTM	38291025								×
Hypo	rs149012671	16	67562579	G	C	0.041	5 prime UTR variant	CTCF	0.107	0.012	++++	1.90e-19	22.2	0.277	1178290	×	Kichaev G	30595370	×	Wu Y, Sakaue S	31015401, 34594039																						×	×
Hypo	rs4888945	16	79282636	G	A	0.79	intergenic variant	MAF	-0.048	0.006	----	1.64e-16	66.8	0.029	1177420	×	Kichaev G, Mathieu S	30595370, 36093044	×	Wu Y, Sakaue S	31015401, 34594039	×	Sakaue S	34594039	×	Sakaue S	34594039	×	Truong T	33527407	×	Taylor PN, Zhou W, Williams AT, Porcu E, Sterenborg RBTM	25743335, 32769997, 37872160, 23408906, 38291025										×	×
Hypo	rs2012502	16	81694476	A	C	0.369	intron variant	PLCG2	0.031	0.005	++++	2.79e-10	53.6	0.091	1177180
Hypo	rs447632	16	85934034	G	A	0.378	downstream gene variant	IRF8	0.027	0.005	++++	2.80e-08	60.8	0.054	1178050																						×	Matana A	31794020	×	Matana A	31794020		×
Hypo	rs427703	17	4990062	C	G	0.704	upstream gene variant	CAMTA2	-0.03	0.005	----	1.96e-08	0	0.754	1178310
Hypo	rs61759532	17	7337072	T	C	0.22	intron variant	ACAP1	0.071	0.006	++++	7.65e-34	29.8	0.233	1177790	×	Kichaev G, Sakaue S, Mathieu S	30595370, 34594039, 36093044	×	Wu Y, Sakaue S	31015401, 34594039				×	Saevarsdottir S	32581359				×	Sterenborg RBTM	38291025	×	Wood AR, Sterenborg RBTM	23696881, 38291025							×	×
Hypo	rs1005520	17	8963934	A	G	0.834	intron variant	PIK3R5	0.06	0.007	++++	9.21e-20	62.7	0.045	1176520	×	Kichaev G, Mathieu S	30595370, 36093044	×	Sakaue S	34594039				×	Saevarsdottir S	32581359																×	×
Hypo	rs2006787	17	15286504	C	A	0.647	intron variant	PMP22	0.028	0.005	++++	2.56e-08	0	0.622	1178360																			×	Teumer A, Sterenborg RBTM	30367059, 38291025								×
Hypo	rs8075441	17	29621031	G	A	0.464	downstream gene variant	CORO6	0.028	0.005	++++	7.08e-09	53.4	0.092	1178490
Hypo	rs9903862	17	30879415	A	G	0.081	splice region variant,splice polypyrimidine tract variant	TEFM	-0.06	0.009	----	7.04e-11	0	0.983	1178460
Hypo	rs9899006	17	39860812	A	T	0.039	intron variant	IKZF3	-0.081	0.013	----	2.16e-10	0	0.396	1178570
Hypo	rs12325861	17	42137394	C	T	0.184	intron variant	HSPB9	0.072	0.006	++++	3.16e-32	45.8	0.136	1178070	×	Kichaev G, Sakaue S, Mathieu S	30595370, 34594039, 36093044	×	Wu Y, Sakaue S	31015401, 34594039				×	Saevarsdottir S	32581359																×	×
Hypo	rs1029463	17	46072795	G	T	0.193	intron variant	STH	0.054	0.006	++++	2.14e-17	44.3	0.146	1178400	×	Teumer A	30367059													×	Zhou W, Williams AT, Sterenborg RBTM	32769997, 37872160, 38291025										×	×
Hypo	rs4794063	17	47727128	T	C	0.272	intergenic variant	TBX21	0.067	0.005	++++	2.11e-36	38.9	0.179	1178440	×	Kichaev G, Sakaue S, Mathieu S	30595370, 34594039, 36093044	×	Wu Y, Sakaue S	31015401, 34594039				×	Saevarsdottir S	32581359				×	Sterenborg RBTM	38291025										×	×
Hypo	rs674755	17	48814685	A	T	0.464	intron variant	TTLL6	-0.033	0.005	----	8.59e-12	1	0.387	1178480																×	Zhou W, Williams AT, Sterenborg RBTM	32769997, 37872160, 38291025											×
Hypo	rs1157994	17	61261213	G	A	0.957	intron variant	TBX2	0.087	0.012	++++	7.42e-13	0	0.662	1177520																×	Zhou W, Teumer A, Williams AT, Sterenborg RBTM	32769997, 30367059, 37872160, 38291025											×
TSH	rs17650301	17	64483156	C	A	0.328	intron variant	POLG2	-0.015	0.005	----	5.42e-03	0	0.413	1178020
Hypo	rs9907284	17	72387864	C	A	0.54	intron variant	SOX9	-0.029	0.005	----	1.58e-09	0	0.815	1177330							×	Teumer A	30367059							×	Zhou W, Williams AT, Porcu E, Sterenborg RBTM	32769997, 37872160, 23408906, 38291025											×
Hypo	rs56011703	17	75761755	T	C	0.118	downstream gene variant	GALK1	0.054	0.008	++++	1.63e-12	43.6	0.15	1178410	×	Mathieu S	36093044																									×	×
Hypo	rs6502119	17	82546390	T	C	0.615	intron variant	FOXK2	-0.033	0.005	----	3.36e-11	0	0.453	1177950																×	Williams AT	37872160											×
Hypo	rs6505765	18	12782850	G	C	0.345	downstream gene variant	CEP76	0.043	0.005	++++	2.53e-17	73.8	0.009	1178450	×	Kichaev G, Mathieu S	30595370, 36093044	×	Wu Y, Sakaue S	31015401, 34594039				×	Saevarsdottir S	32581359				×	Williams AT, Sterenborg RBTM	37872160, 38291025										×	×
Hypo	rs600619	18	26082413	G	A	0.306	intron variant	SS18	-0.041	0.005	----	1.41e-14	63.4	0.042	1178430										×	Saevarsdottir S	32581359																	×
Hypo	rs9961829	18	59512220	C	T	0.587	intron variant	LMAN1	0.041	0.005	++++	6.47e-17	0	0.76	1178010																×	Williams AT, Sterenborg RBTM	37872160, 38291025	×	Teumer A, Sterenborg RBTM	30367059, 38291025								×
Hypo	rs4369774	18	62343215	C	A	0.551	intron variant	TNFRSF11A	-0.027	0.005	----	3.06e-08	0	0.531	1178520
Hypo	rs1790946	18	69861194	T	C	0.527	3 prime UTR variant	CD226	-0.044	0.005	----	3.91e-20	65.7	0.033	1178330	×	Kichaev G, Sakaue S, Mathieu S	30595370, 34594039, 36093044	×	Wu Y, Sakaue S	31015401, 34594039				×	Saevarsdottir S	32581359																×	×
Hypo	rs113864961	18	79454594	A	G	0.147	intron variant	NFATC1	0.064	0.007	++++	3.63e-21	0	0.506	1177810	×	Kichaev G, Sakaue S, Mathieu S	30595370, 34594039, 36093044	×	Wu Y, Sakaue S	31015401, 34594039																						×	×
Hypo	rs4807624	19	1167159	G	A	0.511	intron variant	SBNO2	-0.032	0.005	----	5.59e-11	0	0.753	1173010				×	Wu Y, Sakaue S	31015401, 34594039																						×	×
Hypo	rs61731111	19	3179519	T	C	0.048	missense variant	S1PR4	-0.099	0.017	--??	8.66e-09	20.9	0.261	768610																×	Zhou W, Williams AT, Sterenborg RBTM	32769997, 37872160, 38291025											×
Hypo	rs10424978	19	4837545	A	C	0.597	downstream gene variant	TICAM1	-0.062	0.005	----	8.47e-37	74.9	0.008	1177640	×	Kichaev G, Sakaue S, Mathieu S	30595370, 34594039, 36093044	×	Wu Y, Sakaue S	31015401, 34594039										×	Zhou W, Williams AT, Sterenborg RBTM	32769997, 37872160, 38291025										×	×
Hypo	rs10410204	19	7224339	T	C	0.572	intron variant	INSR	0.055	0.005	++++	1.12e-29	74.4	0.008	1177680	×	Kichaev G, Sakaue S, Mathieu S	30595370, 34594039, 36093044													×	Zhou W, Williams AT, Porcu E, Sterenborg RBTM	32769997, 37872160, 23408906, 38291025										×	×
Hypo	rs149809017	19	8672590	ATTAG	A	0.252	intron variant	ACTL9	-0.048	0.007	--??	4.44e-12	0	0.706	768610																×	Zhou W, Sterenborg RBTM	32769997, 38291025											×
Hypo	rs34536443	19	10352442	C	G	0.04	missense variant	TYK2	-0.141	0.013	----	3.07e-27	39.8	0.173	1178240	×	Kichaev G, Sakaue S, Mathieu S	30595370, 34594039, 36093044	×	Wu Y, Sakaue S	31015401, 34594039				×	Saevarsdottir S	32581359																×	×
Hypo	rs167479	19	11416089	G	T	0.544	downstream gene variant	RGL3	-0.036	0.005	----	2.62e-13	37.1	0.19	1160680	×	Kichaev G	30595370																									×	×
TSH	rs7258365	19	14515660	T	G	0.059	3 prime UTR variant	TECR	-0.037	0.01	----	3.15e-04	0	0.863	1177920
Hypo	rs67257959	19	17047335	C	T	0.493	downstream gene variant	CPAMD8	0.027	0.005	++++	1.42e-08	0	0.706	1177710							×	Sakaue S	34594039	×	Sakaue S	34594039																	×
Hypo	rs12973608	19	18287220	C	A	0.646	upstream gene variant	JUND	0.054	0.005	++++	3.53e-27	39.7	0.174	1177970	×	Kichaev G, Sakaue S, Mathieu S	30595370, 34594039, 36093044	×	Wu Y, Sakaue S	31015401, 34594039	×	Sakaue S	34594039	×	Sakaue S, Saevarsdottir S	34594039, 32581359																×	×
Hypo	rs148709337	19	21449307	G	C	0.017	downstream gene variant	ZNF429	0.142	0.022	+++?	4.73e-11	0	0.877	1043850																×	Williams AT	37872160											×
Hypo	rs7508294	19	33252791	A	G	0.34	intergenic variant	SLC7A10	0.034	0.005	++++	3.44e-11	0	0.6	1178000
Hypo	rs139224539	19	40400209	T	C	0.026	intron variant	HIPK4	0.145	0.026	?+??	1.29e-08	0	1	344168
TSH	rs11671304	19	47061386	T	C	0.65	downstream gene variant	TMEM160	0.023	0.005	++++	1.08e-05	0	0.731	1177600																×	Williams AT	37872160											×
Hypo	rs7508601	19	49648429	A	T	0.426	intron variant	SCAF1	0.046	0.005	++++	3.51e-21	64.7	0.037	1177470	×	Kichaev G, Sakaue S, Mathieu S	30595370, 34594039, 36093044	×	Wu Y, Sakaue S	31015401, 34594039				×	Saevarsdottir S, Li YR	32581359, 26301688																×	×
Hypo	rs3826884	19	55226813	A	G	0.171	3 prime UTR variant	TMEM86B	0.048	0.006	++++	1.90e-14	2.1	0.382	1177660	×	Mathieu S	36093044													×	Zhou W, Williams AT, Sterenborg RBTM	32769997, 37872160, 38291025										×	×
TSH	rs763585	19	57310521	A	G	0.48	downstream gene variant	ZNF543	-0.024	0.005	----	3.44e-07	0	0.574	1178140
TSH	rs1106690	20	2695837	C	T	0.379	intron variant	EBF4	0.016	0.005	++++	2.04e-03	0	0.923	1177140																×	Sterenborg RBTM	38291025											×
Hypo	rs748586223	20	6047428	ACACT	A	0.067	intron variant	LRRN4	-0.122	0.022	-???	2.70e-08	0	1	424442																×	Zhou W, Williams AT, Sterenborg RBTM	32769997, 37872160, 38291025											×
Hypo	rs2745803	20	17879062	G	A	0.188	regulatory region variant	SNX5	-0.054	0.006	----	1.55e-17	0	0.452	1178200	×	Kichaev G, Mathieu S	30595370, 36093044	×	Wu Y, Sakaue S	31015401, 34594039				×	Saevarsdottir S	32581359																×	×
Hypo	rs1203921	20	22604846	G	T	0.788	intron variant	FOXA2	0.071	0.006	++++	8.20e-33	83.8	0	1178280	×	Pickrell JK, Mathieu S	27182965, 36093044	×	Sakaue S	34594039										×	Zhou W, Williams AT, Sterenborg RBTM	32769997, 37872160, 38291025										×	×
TSH	rs28482886	20	32703681	A	C	0.682	intron variant	C20orf203	0.018	0.005	+++-	4.80e-04	44.2	0.146	1178240																×	Williams AT, Sterenborg RBTM	37872160, 38291025											×
Hypo	rs62210126	20	48780716	A	G	0.351	intron variant	PREX1	0.028	0.005	++++	1.81e-08	0	0.648	1178380	×	Mathieu S	36093044																									×	×
Hypo	rs438363	20	63566995	T	C	0.833	downstream gene variant	HELZ2	-0.042	0.007	----	1.79e-09	5.1	0.367	1178240
Hypo	rs35731981	21	15418631	AT	A	0.272	intron variant	USP25	-0.05	0.007	--??	1.02e-13	68.3	0.076	768610	×	Kichaev G, Mathieu S	30595370, 36093044	×	Wu Y, Sakaue S	31015401, 34594039				×	Saevarsdottir S	32581359																×	×
Hypo	rs2829751	21	25457475	C	G	0.053	intergenic variant	MRPL39	-0.062	0.011	----	2.30e-08	47.3	0.128	1178330
Hypo	rs113089178	21	31199921	C	A	0.072	intron variant	KRTAP19-8	0.059	0.01	+++?	3.22e-09	0	0.624	1042280
Hypo	rs969478	21	33394161	T	G	0.205	intergenic variant	IFNGR2	0.038	0.006	++++	1.46e-10	29	0.238	1178180
TSH	rs13052107	21	38477038	G	A	0.187	intron variant	ERG	-0.023	0.008	-?--	3.11e-03	0	0.835	833841										×	Li YR	26301688																	×
Hypo	rs11203203	21	42416077	A	G	0.341	intron variant	UBASH3A	0.04	0.005	++++	3.48e-15	0	0.673	1178330	×	Kichaev G, Mathieu S	30595370, 36093044	×	Wu Y, Sakaue S	31015401, 34594039	×	Sakaue S	34594039	×	Sakaue S	34594039																×	×
Hypo	rs5763767	22	30097893	A	G	0.473	intron variant	HORMAD2	-0.063	0.005	----	4.73e-39	61.9	0.049	1178550	×	Kichaev G, Sakaue S, Mathieu S	30595370, 34594039, 36093044	×	Wu Y, Sakaue S	31015401, 34594039				×	Sakaue S, Saevarsdottir S	34594039, 32581359																×	×
Hypo	rs2413029	22	31146151	G	A	0.759	intergenic variant	PLA2G3	-0.04	0.006	----	1.15e-12	22.8	0.274	1178470	×	Mathieu S	36093044													×	Zhou W, Williams AT, Sterenborg RBTM	32769997, 37872160, 38291025										×	×
Hypo	rs2858483	22	37190632	C	A	0.412	upstream gene variant	C1QTNF6	0.084	0.005	++++	6.97e-67	40.6	0.168	1178020	×	Kichaev G, Pickrell JK, Sakaue S, Mathieu S	30595370, 27182965, 34594039, 36093044	×	Wu Y, Sakaue S	31015401, 34594039	×	Zhao SX	23612905	×	Zhao SX, Saevarsdottir S	23612905, 32581359																×	×
Hypo	rs2069235	22	39351775	A	G	0.309	intron variant	SYNGR1	0.035	0.005	+++-	1.33e-11	70.2	0.018	1178290	×	Kichaev G, Mathieu S	30595370, 36093044	×	Sakaue S	34594039																						×	×
Hypo	rs202626	22	41451186	A	C	0.776	upstream gene variant	ACO2	0.043	0.006	++++	5.81e-13	0	0.658	1178520	×	Kichaev G, Mathieu S	30595370, 36093044	×	Wu Y, Sakaue S	31015401, 34594039																						×	×
Hypo	rs4824117	22	50456704	G	A	0.676	intron variant	ADM2	-0.032	0.005	----	7.40e-10	60.6	0.055	1178290	×	Kichaev G	30595370																									×	×
* Positions are on human genome build GRCh38. Variant consequences were annotated with Variant Effect Predictor. Source column indicates whether the lead variant was identified through endophenotype phenotype analysis at false discovery rate < 0.01 (indicated by TSH), or through primary phenotype (indicated by Hypo). Abbreviations: EAF, Effect allele frequency; PHET, P-value for heterogeneity; N,…

## Sheet: ST8
Supplementary Table 8: Power analysis for replication of variants in deCODE/Estonian Biobank
Power at α 0.00028 (0.05/179)	Minor allele frequency	OR	Case rate (%)	N total	Test model
0.0021	0.01	1.03	7	526984	Additive
0.0265	0.05	1.03	7	526984	Additive
0.0975	0.1	1.03	7	526984	Additive
0.1967	0.15	1.03	7	526984	Additive
0.301	0.2	1.03	7	526984	Additive
0.3947	0.25	1.03	7	526984	Additive
0.4705	0.3	1.03	7	526984	Additive
0.0094	0.01	1.05	7	526984	Additive
0.2079	0.05	1.05	7	526984	Additive
0.596	0.1	1.05	7	526984	Additive
0.835	0.15	1.05	7	526984	Additive
0.9358	0.2	1.05	7	526984	Additive
0.9737	0.25	1.05	7	526984	Additive
0.9879	0.3	1.05	7	526984	Additive
0.0563	0.01	1.08	7	526984	Additive
0.8016	0.05	1.08	7	526984	Additive
0.9941	0.1	1.08	7	526984	Additive
0.9999	0.15	1.08	7	526984	Additive
1	0.2	1.08	7	526984	Additive
1	0.25	1.08	7	526984	Additive
1	0.3	1.08	7	526984	Additive
0.1394	0.01	1.1	7	526984	Additive
0.9739	0.05	1.1	7	526984	Additive
1	0.1	1.1	7	526984	Additive
1	0.15	1.1	7	526984	Additive
1	0.2	1.1	7	526984	Additive
1	0.25	1.1	7	526984	Additive
1	0.3	1.1	7	526984	Additive
0.5608	0.01	1.15	7	526984	Additive
1	0.05	1.15	7	526984	Additive
1	0.1	1.15	7	526984	Additive
1	0.15	1.15	7	526984	Additive
1	0.2	1.15	7	526984	Additive
1	0.25	1.15	7	526984	Additive
1	0.3	1.15	7	526984	Additive
Power analysis for detection of novel genetic variants associated with hypothyroidism at various minor allele frequencies (MAFs) and odds ratios (ORs). We used a significance threshold of α = 0.00028 (0.05/179 unreported variants). The replication was performed using data from the deCODE and Estonian Biobank, comprising 34,835 cases and 492,149 controls. Power calculations were conducted for ORs …

## Sheet: ST9
Supplementary Table 9: Replication of 176/179 unreported variants in deCODE/Estonian Biobank
Source	SNP	Nearest gene	Consequence	Meta-analysis				deCODE/Estonian Biobank				Replication levels			Previously known in
				Effect allele	Non-effect allele	Beta	P	Effect allele	Non-effect allele	Beta	P	Bonferroni	Nominal	Concordant	TSH	FT4
rs3795310	Hypo	SLC45A1	intron variant	T	C	0.034	2.08e-12	T	C	0.045	3.62e-06	×	×
rs235220	Hypo	VPS13D	intron variant	T	C	-0.043	3.57e-12	T	C	-0.031	1.17e-02		×
rs6669935	TSH	CLCNKB	splice polypyrimidine tract variant	G	C	-0.018	1.86e-04	G	C	-0.029	2.33e-03		×		×
rs12743883	Hypo	WNT4	intergenic variant	G	A	0.036	3.75e-13	G	A	0.013	1.76e-01			×	×	×
rs4068540	Hypo	MFSD2A	intergenic variant	G	A	0.035	3.30e-09	G	A	-0.024	1.13e-01
rs75848076	TSH	SPATA6	intron variant	G	A	0.066	4.66e-05	G	A	0.087	1.11e-02		×		×
rs17106230	Hypo	DMRTA2	intron variant	A	G	0.088	3.38e-08	A	G	0.07	1.65e-01			×	×	×
rs2235544	Hypo	DIO1	intron variant	A	C	-0.032	4.32e-11	A	C	-0.033	4.65e-04		×		×	×
rs7516441	Hypo	FGGY	intron variant	A	G	0.052	3.47e-11	A	G	0.035	2.66e-02		×
rs146933328	Hypo	NFIA	intron variant	C	T	-0.08	1.19e-08	C	T	-0.091	3.46e-04		×		×
rs34517439	Hypo	GIPC2	intron variant	A	C	0.051	3.44e-12	A	C	0.033	2.17e-02		×
rs190719890	Hypo	TSHB	intron variant	G	A	0.15	2.54e-10	G	A	0.217	8.90e-03		×
rs12133235	Hypo	ANP32E	intergenic variant	C	A	-0.034	2.72e-12	C	A	-0.011	4.27e-01			×	×
rs10753774	Hypo	XCL2	upstream gene variant	T	C	0.041	1.02e-15	T	C	0.019	6.75e-02			×	×
rs113486199	Hypo	PRDX6	intron variant	A	G	-0.049	4.40e-09	A	G	-0.04	3.07e-02		×			×
rs12736474	Hypo	PTPRC	downstream gene variant	A	G	0.047	2.02e-20	A	G	0.045	1.01e-05	×	×		×
rs2629647	Hypo	C1orf116	regulatory region variant	G	A	0.044	5.58e-18	G	A	0.026	1.05e-02		×		×
rs12124669	Hypo	SPATA45	downstream gene variant	T	G	0.037	6.24e-13	T	G	0.037	4.27e-04		×
rs4471862	TSH	MYCN	regulatory region variant	A	G	-0.015	6.26e-03	A	G	-0.021	4.17e-02		×		×
rs6721104	TSH	DTNB	intron variant	C	A	0.068	2.35e-06	C	A	0.024	4.68e-01			×	×
rs61334194	Hypo	RASGRP3	intron variant	G	C	-0.038	2.60e-09	G	C	-0.028	2.78e-02		×
rs4309622	Hypo	FBXO11	intron variant	A	G	0.03	4.96e-09	A	G	0.024	2.13e-02		×
rs1177282	Hypo	C2orf74	intron variant	G	A	-0.029	3.76e-09	G	A	-0.017	2.24e-01			×
rs6724738	Hypo	SERTAD2	upstream gene variant	G	A	0.041	4.73e-14	G	A	0.017	1.16e-01			×
rs2280334	Hypo	MEIS1	intron variant	C	T	-0.028	3.36e-08	C	T	-0.015	1.54e-01			×
rs542166863	Hypo	NEURL3	regulatory region variant	C	T	0.199	5.49e-12	C	T	0.161	9.70e-03		×
rs60444315	Hypo	ZEB2	intron variant	T	C	0.078	5.68e-10	T	C	-0.002	9.27e-01
rs2288196	TSH	RIF1	intron variant	A	G	-0.017	8.11e-04	A	G	-0.013	1.89e-01			×	×
rs62174422	TSH	NOSTRIN	intron variant	G	T	-0.057	5.57e-06	G	T	-0.025	2.72e-01			×	×
rs4972613	Hypo	SP3	intron variant	G	A	0.038	8.01e-15	G	A	0.041	2.82e-05	×	×
rs2594950	TSH	MTX2	intron variant	C	G	0.022	1.67e-05	C	G	0.024	1.94e-02		×		×
rs6433899	Hypo	UBE2E3	intron variant	A	G	-0.042	9.80e-12	A	G	-0.022	4.90e-02		×
rs3888610	Hypo	CLK1	downstream gene variant	T	C	0.038	4.30e-11	T	C	0.032	5.35e-03		×
rs117876905	Hypo	NOP58	intron variant	A	G	-0.105	2.75e-12	A	G	-0.099	2.16e-04	×	×
rs818022	Hypo	IN080D	intron variant	T	C	-0.032	8.50e-09	T	C	-0.049	6.70e-06	×	×
rs62189580	Hypo	IKZF2	upstream gene variant	G	C	-0.043	2.11e-17	G	C	-0.042	2.69e-05	×	×		×
rs11692085	Hypo	IHH	intron variant	T	C	0.031	1.20e-09	T	C	0.019	6.42e-02			×	×
rs6717548	Hypo	CCDC195	intron variant	T	C	-0.04	7.12e-09	T	C	-0.041	1.78e-04	×	×
rs13408498	Hypo	ATG16L1	intron variant	C	T	0.038	1.72e-10	C	T	0.041	8.17e-04		×			×
rs4619804	Hypo	SATB1	intron variant	C	A	0.038	1.50e-12	C	A	0.011	3.10e-01			×
rs80258271	Hypo	CMTM6	downstream gene variant	C	T	0.047	2.77e-08	C	T	0.001	9.65e-01			×	×
rs3053352	Hypo	CCR1	intron variant	CCT	C	0.035	2.60e-09	CCT	C	0.013	1.99e-01			×
rs62260713	Hypo	ELP6	intergenic variant	A	G	0.035	1.73e-08	A	G	0.012	3.18e-01			×
rs7428387	Hypo	SLC25A20	intron variant	C	T	-0.032	4.75e-09	C	T	0.009	3.49e-01
rs35677470	Hypo	DNASE1L3	missense variant	A	G	0.054	6.54e-09	A	G	0.047	9.02e-03		×
rs149007883	Hypo	NFKBIZ	missense variant	C	G	-0.186	4.94e-08	C	G	-0.177	3.12e-05	×	×
rs140763487	Hypo	CD200R1	intron variant	T	C	0.14	8.88e-10	T	C	0.161	1.52e-04	×	×
rs73191618	Hypo	UMPS	upstream gene variant	A	G	-0.054	3.40e-11	A	G	-0.053	3.87e-04		×
rs6798061	Hypo	TM4SF4	intron variant	T	G	-0.035	1.72e-12	T	G	-0.026	7.77e-03		×		×
rs60028768	Hypo	KPNA4	intergenic variant	A	G	-0.029	7.29e-09	A	G	-0.021	3.24e-02		×
rs150501030	Hypo	GPR160	intergenic variant	G	T	0.105	7.40e-09	G	T	0.066	1.21e-01			×
rs9859406	Hypo	IGF2BP2	intron variant	A	G	-0.041	3.49e-15	A	G	-0.023	2.66e-02		×		×
rs1347400	Hypo	UTS2B	upstream gene variant	G	A	0.028	4.93e-09	G	A	0.034	4.79e-04		×
rs1014947	TSH	MFSD10	intron variant	T	C	-0.016	2.31e-03	T	C	-0.001	9.08e-01			×
rs2126526	Hypo	KLF3	intron variant	G	A	-0.032	5.81e-11	G	A	-0.015	1.22e-01			×
rs4434321	TSH	KDR	intergenic variant	G	A	-0.015	2.94e-03	G	A	-0.028	7.09e-03		×		×
rs147780540	Hypo	LEF1	intron variant	AT	A	-0.033	2.20e-10	AT	A	-0.044	1.53e-03		×
rs72730041	Hypo	IL15	intergenic variant	T	C	0.041	3.14e-09	T	C	0.052	1.85e-04	×	×
rs10461991	TSH	LIFR	intron variant	A	G	-0.019	1.74e-04	A	G	-0.02	4.66e-02		×
rs144506691	TSH	FGF10	intergenic variant	TAGTGTC	T	0.026	3.77e-03	TAGTGTC	T	0.023	1.42e-01			×
rs10940534	Hypo	GPBP1	intergenic variant	G	T	-0.031	1.11e-08	G	T	-0.018	9.07e-02			×
rs6867130	Hypo	LMNB1	downstream gene variant	C	T	-0.027	4.37e-08	C	T	-0.028	4.30e-03		×
rs6860245	Hypo	SLC12A2	intron variant	C	G	-0.035	2.39e-09	C	G	-0.026	3.80e-02		×
rs55792153	Hypo	STING1	downstream gene variant	C	A	0.042	7.25e-15	C	A	0.027	1.25e-01			×	×
rs34485768	Hypo	PTTG1	intron variant	A	T	-0.089	8.32e-09	A	T	-0.028	3.53e-01			×
rs7451690	Hypo	RREB1	intron variant	T	C	-0.03	8.62e-10	T	C	-0.029	2.71e-03		×
rs565460339	Hypo	CARMIL1	intron variant	A	G	0.172	2.89e-10	A	G	0.15	1.35e-02		×			×
rs6939799	Hypo	BTN3A2	intron variant	A	G	0.089	6.23e-23	A	G	0.034	8.38e-02			×		×
rs1211293	TSH	PTP4A1	intron variant	C	G	-0.022	8.84e-06	C	G	0.007	6.02e-01				×
rs114038078	Hypo	AKIRIN2	intron variant	C	T	0.06	3.22e-08	C	T	-0.011	6.05e-01				×	×
rs3813347	Hypo	SLC18B1	upstream gene variant	A	G	-0.044	5.08e-09	A	G	-0.05	3.82e-04		×
rs72980748	Hypo	TNFAIP3	upstream gene variant	T	C	-0.039	3.20e-11	T	C	-0.046	1.25e-04	×	×
rs9399306	TSH	CITED2	intron variant	T	C	0.018	3.98e-03	T	C	0.007	5.77e-01			×	×
rs198645	Hypo	HIVEP2	intron variant	T	A	-0.035	8.44e-11	T	A	-0.026	1.36e-02		×
rs1738074	Hypo	TAGAP	5 prime UTR variant	C	T	0.046	1.12e-21	C	T	0.049	5.79e-07	×	×
rs28801197	Hypo	SAGSIN1	intron variant	G	C	0.041	8.06e-17	G	C	0.026	5.98e-03		×		×
rs818587	TSH	BZW2	intron variant	G	A	-0.016	1.12e-03	G	A	-0.011	2.84e-01			×	×
rs6953445	Hypo	ITGB8	downstream gene variant	A	C	-0.034	8.94e-12	A	C	-0.027	9.32e-03		×
rs2030135	Hypo	SKAP2	intron variant	T	C	-0.047	3.44e-15	T	C	-0.041	5.27e-04		×
rs13247499	Hypo	JAZF1	intron variant	A	C	-0.046	3.53e-08	A	C	0.008	6.03e-01
rs61087358	Hypo	MYO1G	intron variant	A	G	0.034	1.62e-09	A	G	0.019	7.90e-02			×
rs10270183	Hypo	CD36	intron variant	C	T	0.049	9.63e-10	C	T	0.047	3.33e-03		×		×
rs17766836	Hypo	FAM133B	intron variant	T	C	0.035	8.19e-11	T	C	0.052	1.75e-06	×	×
rs141456801	Hypo	MKLN1	intron variant	C	T	0.087	4.71e-08	C	T	-0.055	1.38e-01
rs36144291	Hypo	TBXAS1	intron variant	C	T	-0.046	4.47e-14	C	T	-0.032	8.70e-03		×
rs79192893	Hypo	SARAF	regulatory region variant	T	C	-0.071	2.58e-08	T	C	0.005	8.52e-01
rs182120	Hypo	ZBTB10	intron variant	C	A	0.03	1.57e-08	C	A	0.012	2.63e-01			×	×
rs1371867	Hypo	RNF19A	intron variant	C	A	0.029	2.97e-09	C	A	0.035	2.77e-04	×	×
rs7822344	Hypo	UTP23	upstream gene variant	T	C	0.039	4.22e-11	T	C	0.034	4.22e-03		×
rs10814915	Hypo	GLIS3	intron variant	C	T	-0.046	7.16e-22	C	T	-0.05	1.58e-07	×	×		×	×
rs10820727	Hypo	HABP4	downstream gene variant	A	G	-0.048	1.84e-11	A	G	-0.032	3.18e-02		×
rs12683611	Hypo	TGFRB1	intron variant	A	G	0.037	1.23e-09	A	G	0.026	4.03e-02		×
rs10817674	Hypo	TNFSF15	intergenic variant	A	C	0.028	2.86e-08	A	C	0.015	1.39e-01			×
rs1930786	Hypo	TRAF1	upstream gene variant	G	C	-0.032	1.42e-10	G	C	-0.034	4.82e-04		×
rs11597804	Hypo	KLF6	upstream gene variant	T	G	0.027	4.90e-08	T	G	0.024	1.40e-02		×
rs72775269	Hypo	GATA3	intergenic variant	G	A	0.052	9.18e-17	G	A	0.044	1.42e-04	×	×		×
rs12357667	TSH	KIAA1217	intron variant	A	G	-0.019	6.64e-05	A	G	-0.031	1.26e-03		×		×
rs793094	Hypo	ZNF438	intron variant	A	G	-0.028	8.71e-09	A	G	-0.036	1.88e-04	×	×
rs111254286	Hypo	SMGS1	upstream gene variant	C	T	-0.037	4.70e-09	C	T	-0.044	2.56e-04	×	×
rs2243540	Hypo	SLC29A3	splice region variant	A	G	-0.051	8.78e-11	A	G	-0.032	2.68e-02		×
rs1972346	Hypo	PPIF	intron variant	G	C	0.031	2.15e-10	G	C	0.02	3.69e-02		×
rs10883688	Hypo	FGF8	intergenic variant	C	A	0.029	1.33e-09	C	A	0.015	1.24e-01			×
rs36110313	TSH	AFAP1L2	intron variant	G	T	0.024	2.77e-06	G	T	0.03	5.08e-03		×		×
rs72859188	Hypo	RNF141	intron variant	C	T	0.143	6.26e-19	C	T	0.136	6.00e-08	×	×
rs7940345	Hypo	USP47	intron variant	C	T	-0.031	7.54e-09	C	T	-0.009	4.01e-01			×
rs12786130	Hypo	LGR4	downstream gene variant	T	C	-0.032	9.59e-09	T	C	-0.009	3.63e-01			×
rs3758719	Hypo	SYT13	downstream gene variant	A	C	0.028	6.36e-09	A	C	0.037	1.30e-04	×	×		×
rs2511982	Hypo	SLC43A3	regulatory region variant	C	T	0.037	4.31e-09	C	T	0.055	5.76e-07	×	×		×
rs11235601	Hypo	ATG16L2	intron variant	T	G	-0.029	9.16e-09	T	G	-0.026	5.09e-02			×		×
rs28815856	Hypo	PGM2L1	intron variant	C	T	0.03	3.26e-09	C	T	0.017	2.30e-01			×
rs7127620	Hypo	CCDC81	regulatory region variant	G	A	-0.036	1.03e-12	G	A	0.002	8.72e-01				×
rs2850248	Hypo	PPP2R1B	intron variant	A	C	0.036	2.32e-12	A	C	0.022	3.08e-02		×		×
rs4445669	Hypo	CADM1	3 prime UTR variant	C	T	0.04	2.72e-16	C	T	0.04	2.61e-05	×	×		×
rs2105782	Hypo	DDX6	intron variant	C	T	-0.035	5.40e-13	C	T	-0.022	2.02e-02		×
rs12808357	Hypo	UBASH3B	intron variant	A	G	0.027	4.35e-08	A	G	0.002	8.35e-01			×
rs61916675	Hypo	NINJ2	intron variant	G	A	0.04	8.40e-15	G	A	0.031	2.17e-03		×		×
rs76895963	TSH	CCND2	intron variant	G	T	0.068	5.62e-05	G	T	0.026	4.91e-01			×		×
rs5742912	TSH	TNFRSF1A	missense variant	G	A	0.069	1.68e-04	G	A	-0.091	4.79e-02		×		×
rs3990829	Hypo	ZCRB1	intron variant	CAG	C	0.033	3.24e-10	CAG	C	0.026	8.88e-03		×
rs11830037	Hypo	RAPGEF3	upstream gene variant	A	C	0.08	1.99e-19	A	C	0.073	1.88e-05	×	×		×	×
rs1678509	Hypo	DCTN2	intron variant	T	G	-0.031	3.72e-10	T	G	-0.031	1.36e-03		×
rs2016105	Hypo	ELK3	intron variant	A	G	0.115	1.91e-10	A	G	0.115	8.29e-04		×		×
rs12309446	Hypo	C12orf76	intron variant	G	A	-0.045	7.63e-11	G	A	-0.07	3.22e-07	×	×
rs7955141	Hypo	TBX3	regulatory region variant	C	A	0.034	2.75e-12	C	A	0.045	4.07e-06	×	×
rs7955910	Hypo	LRRC43	downstream gene variant	T	G	0.027	4.30e-08	T	G	0.017	8.09e-02			×
rs117780561	Hypo	RIPL1	upstream gene variant	A	G	0.101	2.85e-09	A	G	0.045	2.10e-01			×
rs668574	Hypo	FRY	intron variant	T	A	-0.036	5.35e-13	T	A	-0.031	1.87e-03		×		×
rs7986825	Hypo	KLF5	intron variant	G	T	-0.053	3.46e-10	G	T	-0.039	2.13e-02		×			×
rs3861146	TSH	SPRY2	intron variant	C	G	0.021	1.40e-04	C	G	-0.012	2.80e-01				×
rs12428831	TSH	C13orf46	downstream gene variant	A	G	-0.015	3.13e-03	A	G	-0.006	5.45e-01			×	×
rs151102833	Hypo	CFL2	intron variant	T	C	-0.048	9.82e-11	T	C	-0.047	1.28e-03		×
rs175035	Hypo	EIF2B2	intergenic variant	T	C	-0.032	5.21e-09	T	C	-0.042	1.22e-05	×	×
rs1886082	Hypo	FOXN3	upstream gene variant	T	C	-0.031	2.08e-09	T	C	-0.029	4.54e-03		×
rs1498584	TSH	DPH6	intron variant	G	A	0.02	4.46e-05	G	A	0	9.71e-01			×	×
rs4984268	Hypo	CA12	intron variant	G	A	0.046	9.02e-17	G	A	0.046	1.79e-05	×	×		×	×
rs2008262	Hypo	ZNF592	intron variant	T	C	-0.038	2.18e-14	T	C	-0.033	7.85e-04		×
rs28687418	Hypo	DET1	downstream gene variant	A	G	-0.033	1.76e-10	A	G	-0.037	2.81e-04		×		×	×
rs933809	TSH	IGF1R	intron variant	T	C	-0.029	3.19e-04	T	C	-0.022	1.70e-01			×
rs9926188	Hypo	KCTD5	intron variant	T	C	-0.038	7.99e-15	T	C	-0.02	3.41e-02		×		×
rs2041248	Hypo	CREBBP	intron variant	G	T	-0.045	3.20e-12	G	T	-0.055	6.42e-05	×	×		×
rs12919083	Hypo	CLEC16A	intron variant	C	A	-0.032	5.95e-10	C	A	-0.007	6.48e-01			×
rs30233	Hypo	MRTFB	upstream gene variant	A	G	-0.031	1.01e-10	A	G	-0.021	3.50e-02		×		×
rs201121732	Hypo	IL21R	regulatory region variant	CT	C	0.166	2.33e-22	CT	C	0.22	7.36e-08	×	×
rs72789324	Hypo	COX6A2	upstream gene variant	C	G	-0.031	4.16e-09	C	G	-0.021	4.19e-02		×
rs7192652	Hypo	CPNE2	intron variant	G	A	-0.036	1.49e-13	G	A	-0.022	2.08e-02		×			×
rs2012502	Hypo	PLCG2	intron variant	A	C	0.031	2.79e-10	A	C	0.03	2.46e-03		×
rs447632	Hypo	IRF8	downstream gene variant	G	A	0.027	2.80e-08	G	A	0.035	5.10e-04		×
rs427703	Hypo	CAMTA2	upstream gene variant	C	G	-0.03	1.96e-08	C	G	-0.02	5.32e-02			×
rs2006787	Hypo	PMP22	intron variant	C	A	0.028	2.56e-08	C	A	0.035	5.28e-04		×			×
rs8075441	Hypo	CORO6	downstream gene variant	G	A	0.028	7.08e-09	G	A	0.021	2.59e-02		×
rs9903862	Hypo	TEFM	splice region variant,splice polypyrimidine tract variant	A	G	-0.06	7.04e-11	A	G	0.023	3.49e-01
rs9899006	Hypo	IKZF3	intron variant	A	T	-0.081	2.16e-10	A	T	-0.086	6.66e-05	×	×
rs674755	Hypo	TTLL6	intron variant	A	T	-0.033	8.59e-12	A	T	-0.022	2.41e-02		×		×
rs1157994	Hypo	TBX2	intron variant	G	A	0.087	7.42e-13	G	A	0.01	7.09e-01			×	×
rs17650301	TSH	POLG2	intron variant	C	A	-0.015	5.42e-03	C	A	0.003	7.29e-01
rs9907284	Hypo	SOX9	intron variant	C	A	-0.029	1.58e-09	C	A	-0.018	6.55e-02			×	×
rs6502119	Hypo	FOXK2	intron variant	T	C	-0.033	3.36e-11	T	C	-0.024	1.56e-02		×		×
rs600619	Hypo	SS18	intron variant	G	A	-0.041	1.41e-14	G	A	-0.058	3.84e-05	×	×
rs9961829	Hypo	LMAN1	intron variant	C	T	0.041	6.47e-17	C	T	0.019	5.42e-02			×	×	×
rs4369774	Hypo	TNFRSF11A	intron variant	C	A	-0.027	3.06e-08	C	A	-0.001	9.50e-01			×
rs61731111	Hypo	S1PR4	missense variant	T	C	-0.099	8.66e-09	T	C	-0.229	8.98e-05	×	×		×
rs149809017	Hypo	ACTL9	intron variant	ATTAG	A	-0.048	4.44e-12	ATTAG	A	-0.038	2.27e-02		×		×
rs7258365	TSH	TECR	3 prime UTR variant	T	G	-0.037	3.15e-04	T	G	-0.032	2.21e-01			×
rs67257959	Hypo	CPAMD8	downstream gene variant	C	T	0.027	1.42e-08	C	T	0.046	1.66e-06	×	×
rs148709337	Hypo	ZNF429	downstream gene variant	G	C	0.142	4.73e-11	G	C	0.157	1.17e-04	×	×		×
rs7508294	Hypo	SLC7A10	intergenic variant	A	G	0.034	3.44e-11	A	G	0.029	4.74e-03		×
rs139224539	Hypo	HIPK4	intron variant	T	C	0.145	1.29e-08	T	C	0.036	5.69e-01			×
rs11671304	TSH	TMEM160	downstream gene variant	T	C	0.023	1.08e-05	T	C	0.023	2.11e-02		×		×
rs763585	TSH	ZNF543	downstream gene variant	A	G	-0.024	3.44e-07	A	G	-0.009	3.50e-01			×
rs1106690	TSH	EBF4	intron variant	C	T	0.016	2.04e-03	C	T	0.008	4.18e-01			×	×
rs28482886	TSH	C20orf203	intron variant	A	C	0.018	4.80e-04	A	C	0.01	3.52e-01			×	×
rs438363	Hypo	HELZ2	downstream gene variant	T	C	-0.042	1.79e-09	T	C	-0.024	1.31e-01			×
rs2829751	Hypo	MRPL39	intergenic variant	C	G	-0.062	2.30e-08	C	G	-0.072	2.75e-03		×
rs113089178	Hypo	KRTAP19-8	intron variant	C	A	0.059	3.22e-09	C	A	0.045	1.23e-01			×
rs969478	Hypo	IFNGR2	intergenic variant	T	G	0.038	1.46e-10	T	G	0.046	1.15e-04	×	×
rs13052107	TSH	ERG	intron variant	G	A	-0.023	3.11e-03	G	A	-0.016	2.02e-01			×
Replication of 176 unreported hypothyroidism loci in 34,835 cases and 492,149 controls from deCODE genetics and Estonian Biobank. Replication levels are at Bonferroni (P < 2.79 × 10-4 [0.05/179]), Nominal (P < 0.05) or Concordant (P > 0.05 with concordant direction of effect allele). Source column indicates whether the lead variant was identified through endophenotype phenotype analysis (indicate…

## Sheet: ST10
Supplementary Table 10. Relation between 350 hypothyroidism variants and shift in thyroid hormone levels
						Hypothyroidism summary data				Free thyroxine summary data				Thyroid stimulating hormone summary data
SNP	Chromosome	Position*	Nearest gene	Consequence	Locus reported	Minor allele	Major allele	OR	P	Minor allele	Major allele	Beta	P	Minor allele	Major allele	Beta	P
rs2297864	1	1242250	C1QTNF12	downstream gene variant	×	G	A	0.95	3.26e-10	G	A	0.005	3.46e-01	G	A	-0.002	6.64e-01
rs2234167	1	2562891	TNFRSF14	missense variant	×	A	G	1.07	1.55e-20	A	G	-0.002	6.14e-01	A	G	0.014	3.70e-06
rs3795310	1	8371547	SLC45A1	intron variant		T	C	1.03	2.08e-12	T	C	-0.002	6.25e-01	T	C	-0.007	7.04e-04
rs235220	1	12203862	VPS13D	intron variant		T	C	0.96	3.57e-12	T	C	0.001	8.25e-01	T	C	-0.007	1.20e-02
rs6669935	1	16032190	CLCNKB	splice polypyrimidine tract variant		C	G	1.02	1.86e-04	C	G	-0.007	3.65e-02	C	G	0.021	5.27e-23
rs10917470	1	19518712	CAPZB	intron variant	×	G	A	0.93	9.71e-46	G	A	0.024	1.61e-13	G	A	-0.076	2.86e-279
rs12743883	1	22186518	WNT4	intergenic variant		A	G	0.96	3.75e-13	A	G	0.008	2.11e-02	A	G	-0.022	2.72e-23
rs6674895	1	25001856	RUNX3	intergenic variant	×	C	T	0.96	5.89e-16	C	T	0.005	1.44e-01	C	T	-0.004	1.03e-01
rs561561913	1	28220015	-			AGTG	A	0.96	4.65e-11	AGTG	A	0.009	1.44e-02	AGTG	A	-0.004	1.63e-01
rs35978921	1	37895543	MTF1	intron variant	×	T	C	0.95	2.76e-25	T	C	0.008	3.29e-02	T	C	-0.006	2.20e-02
rs4068540	1	39933269	MFSD2A	intergenic variant		G	A	1.03	3.30e-09	G	A	0	9.70e-01	G	A	-0.006	1.28e-02
rs75848076	1	48424841	SPATA6	intron variant		G	A	1.07	4.66e-05	G	A	-0.033	1.65e-03	G	A	0.079	1.20e-30
rs17106230	1	50474090	DMRTA2	intron variant		A	G	1.09	3.38e-08	A	G	0.041	3.84e-01	A	G	0.131	2.44e-06
rs2235544	1	53909897	DIO1	intron variant		C	A	1.03	4.32e-11	C	A	-0.096	6.30e-197	C	A	0.004	8.07e-02
rs7516441	1	59674575	FGGY	intron variant		A	G	1.05	3.47e-11	A	G	-0.007	1.76e-01	A	G	0.008	2.11e-02
rs146933328	1	61010524	NFIA	intron variant		C	T	0.92	1.19e-08	C	T	0.038	3.12e-06	C	T	-0.138	8.59e-139
rs72922276	1	64963636	JAK1	intron variant	×	A	G	0.93	2.01e-20	A	G	0.002	6.34e-01	A	G	-0.008	1.35e-02					x
rs11209031	1	67273905	IL12RB2	upstream gene variant	×	C	A	1.04	3.00e-13	C	A	-0.002	6.86e-01	C	A	0.002	4.10e-01
rs34517439	1	77984833	GIPC2	intron variant		A	C	1.05	3.44e-12	A	C	-0.007	1.83e-01	A	C	0.003	4.07e-01
rs2392239	1	101270361	S1PR1	downstream gene variant	×	T	C	0.97	3.83e-09	T	C	-0.004	1.97e-01	T	C	0.001	5.38e-01
rs80173139	1	107822516	VAV3	intron variant	×	G	A	1.23	1.66e-162	G	A	-0.019	5.05e-04	G	A	0.112	3.11e-207
rs11102009	1	109819849	EPS8L3	intergenic variant	×	T	C	1.04	6.66e-15	T	C	-0.003	3.29e-01	T	C	0.007	1.27e-03
rs536701209	1	112509012	WNT2B	intron variant	×	A	C	1.24	2.44e-14	A	C	0.048	6.21e-01	A	C	-0.034	5.96e-01
rs6679677	1	113761186	RSBN1	downstream gene variant	×	A	C	1.36	1.00e-300	A	C	-0.018	6.35e-04	A	C	0.028	1.78e-15
rs190719890	1	114949619	TSHB	intron variant		G	A	1.16	2.54e-10				NA	G	A	0.16	1.72e-01
rs140211448	1	116342078	ATP1A1	intergenic variant	×	T	A	1.1	1.30e-08	T	A	-0.039	2.28e-01	T	A	0.02	3.18e-01
rs12133235	1	150193583	ANP32E	intergenic variant		C	A	0.97	2.72e-12	C	A	-0.001	7.19e-01	C	A	-0.009	7.64e-05
rs926103	1	156815190	NTRK1	missense variant	×	T	C	1.04	2.03e-16	T	C	0	8.82e-01	T	C	0.002	2.71e-01
rs35014055	1	167449212	CD247	intron variant	×	A	G	1.05	2.19e-21	A	G	0.001	7.03e-01	A	G	0.004	4.70e-02
rs10753774	1	168544770	XCL2	upstream gene variant		T	C	1.04	1.02e-15	T	C	0.001	7.21e-01	T	C	0.005	4.81e-02
rs113486199	1	173448809	PRDX6	intron variant		A	G	0.95	4.40e-09	A	G	-0.007	1.65e-01	A	G	-0.016	3.95e-06
rs12736474	1	198987336	PTPRC	downstream gene variant		A	G	1.05	2.02e-20	A	G	-0.008	1.59e-02	A	G	0.014	3.05e-10
rs200252298	1	200798046	CAMSAP2	intron variant	×	T	C	1.07	2.08e-18	T	C	0	9.92e-01	T	C	0.005	1.66e-01
rs2629647	1	207002810	C1orf116	regulatory region variant		G	A	1.04	5.58e-18	G	A	-0.009	5.81e-03	G	A	0.022	1.13e-22
rs12124669	1	212821425	SPATA45	downstream gene variant		T	G	1.04	6.24e-13	T	G	0.004	2.21e-01	T	G	0.004	8.89e-02
rs1797071	1	218408167	TGFB2	intron variant	×	C	T	0.96	8.47e-14	C	T	-0.002	4.67e-01	C	T	0.028	8.75e-36
rs12117927	1	236465834	LGALS8	intron variant	×	A	C	1.05	3.88e-17	A	C	0.002	6.39e-01	A	C	0.003	1.42e-01
rs11675342	2	1403856	TPO	intron variant	×	T	C	1.11	2.84e-109	T	C	-0.03	2.19e-20	T	C	0.028	3.79e-39
rs10174949	2	8302118	ID2	intron variant	×	A	G	0.96	9.38e-17	A	G	0.007	4.01e-02	A	G	-0.003	2.10e-01
rs1534430	2	12504610	TRIB2	intron variant	×	T	C	0.94	2.14e-40	T	C	-0.001	6.76e-01	T	C	-0.009	8.03e-05
rs4471862	2	15818671	MYCN	regulatory region variant		A	G	0.99	6.26e-03	A	G	0.011	1.86e-03	A	G	-0.022	2.70e-22
rs6721104	2	25771351	DTNB	intron variant		C	A	1.07	2.35e-06	C	A	-0.001	9.25e-01	C	A	0.081	1.16e-42
rs61334194	2	33477419	RASGRP3	intron variant		G	C	0.96	2.60e-09	G	C	0.009	3.55e-02	G	C	-0.002	3.52e-01
rs11897732	2	43314247	ZFP36L2	intron variant	×	G	A	0.96	6.93e-15	G	A	0.008	1.29e-02	G	A	-0.035	1.11e-62
rs4309622	2	48056780	FBXO11	intron variant		A	G	1.03	4.96e-09	A	G	-0.006	6.89e-02	A	G	0.004	6.79e-02
rs9309268	2	55631052	PPP4R3B	downstream gene variant	×	G	T	1.09	1.61e-16	G	T	-0.02	4.06e-03	G	T	0.014	3.08e-03
rs1177282	2	61130642	C2orf74	intron variant		A	G	1.03	3.76e-09	A	G	0.002	5.36e-01	A	G	-0.003	1.42e-01
rs56287910	2	62304949	B3GNT2	intron variant	×	T	C	1.04	6.35e-16	T	C	-0.006	5.16e-02	T	C	-0.001	5.44e-01
rs6724738	2	64663230	SERTAD2	upstream gene variant		G	A	1.04	4.73e-14	G	A	0.003	4.39e-01	G	A	0.007	7.08e-03
rs2280334	2	66438014	MEIS1	intron variant		T	C	1.03	3.36e-08	T	C	-0.002	5.50e-01	T	C	-0.004	1.05e-01
rs542166863	2	96514893	NEURL3	regulatory region variant		C	T	1.22	5.49e-12				NA				NA
rs5865	2	97756543	ZAP70	3 prime UTR variant	×	C	T	1.04	8.07e-15	C	T	0	1.00e+00	C	T	0.004	9.15e-02
rs60444315	2	144668451	ZEB2	intron variant		T	C	1.08	5.68e-10	T	C	0	9.95e-01	T	C	0.012	7.95e-03
rs2288196	2	151525381	RIF1	intron variant		G	A	1.02	8.11e-04	G	A	-0.006	7.51e-02	G	A	0.023	1.35e-25
rs1963848	2	159601579	BAZ2B	intron variant	×	A	G	1.03	4.28e-12	A	G	-0.002	5.22e-01	A	G	0.006	2.58e-03
rs11678980	2	161244750	PSMD14	intron variant	×	A	G	1.04	2.95e-16	A	G	0.002	4.70e-01	A	G	0	9.43e-01
rs2111485	2	162254026	FAP	regulatory region variant	×	A	G	0.94	3.15e-35	A	G	0.005	1.74e-01	A	G	-0.015	1.03e-11
rs62174422	2	168697608	NOSTRIN	intron variant		G	T	0.94	5.57e-06	G	T	0.014	1.05e-01	G	T	-0.066	1.59e-30
rs4972613	2	173883621	SP3	intron variant		A	G	0.96	8.01e-15	A	G	0.004	2.25e-01	A	G	-0.01	1.28e-06
rs2594950	2	176643894	MTX2	intron variant		C	G	1.02	1.67e-05	C	G	0.002	5.74e-01	C	G	0.016	5.25e-13
rs6433899	2	181181043	UBE2E3	intron variant		G	A	1.04	9.80e-12	G	A	0	9.75e-01	G	A	0.008	3.14e-03
rs11889341	2	191079016	STAT1	intron variant	×	T	C	1.11	3.06e-79	T	C	-0.011	4.45e-03	T	C	0.015	2.54e-09
rs3888610	2	200867394	CLK1	downstream gene variant		T	C	1.04	4.30e-11	T	C	-0.003	3.96e-01	T	C	0.004	1.73e-01
rs117876905	2	202269413	NOP58	intron variant		A	G	0.9	2.75e-12	A	G	0.012	3.70e-01	A	G	-0.012	1.67e-01
rs11571297	2	203880280	CTLA4	regulatory region variant	×	C	T	0.88	4.86e-160	C	T	0.002	5.63e-01	C	T	-0.014	2.76e-10
rs818022	2	206006734	IN080D	intron variant		C	T	1.03	8.50e-09	C	T	0	8.88e-01	C	T	0.002	4.20e-01
rs62189580	2	213154257	IKZF2	upstream gene variant		G	C	0.96	2.11e-17	G	C	0.002	7.09e-01	G	C	-0.017	1.70e-14
rs6724363	2	216761868	IGFBP5	intron variant	×	G	T	0.94	2.04e-32	G	T	0.025	2.35e-08	G	T	-0.096	0.00e+00
rs11692085	2	219098828	IHH	intron variant		C	T	0.97	1.20e-09	C	T	0.011	1.29e-02	C	T	-0.023	2.56e-25
rs6717548	2	224825010	CCDC195	intron variant		T	C	0.96	7.12e-09	T	C	-0.011	1.98e-02	T	C	-0.005	3.94e-02
rs13408498	2	233206296	ATG16L1	intron variant		C	T	1.04	1.72e-10	C	T	0.001	9.02e-01	C	T	0.007	3.15e-02
rs59384702	2	241255979	SEPTIN2	intron variant	×	T	C	0.96	2.69e-14	T	C	-0.005	3.22e-01	T	C	0	8.91e-01
rs11130215	3	4984323	BHLHE40	3 prime UTR variant	×	G	A	1.04	3.06e-12	G	A	0.003	5.16e-01	G	A	0.004	1.95e-01
rs794999	3	12187515	TIMP4	downstream gene variant	×	A	G	1.07	2.00e-36	A	G	-0.003	4.71e-01	A	G	0.052	1.10e-104
rs4619804	3	18633152	SATB1	intron variant		A	C	0.96	1.50e-12	A	C	-0.007	7.27e-02	A	C	-0.001	7.71e-01
rs80258271	3	32460409	CMTM6	downstream gene variant		C	T	1.05	2.77e-08	C	T	-0.009	1.24e-01	C	T	0.007	9.52e-02
rs11718237	3	36970608	EPM2AIP1	upstream gene variant	×	A	G	0.96	7.52e-18	A	G	-0.005	1.40e-01	A	G	-0.008	3.37e-04
rs3732378	3	39265671	CX3CR1	missense variant	×	A	G	1.06	2.24e-19	A	G	0.001	8.34e-01	A	G	0.004	1.64e-01
rs3053352	3	46227339	CCR1	intron variant		C	CCT	0.97	2.60e-09	C	CCT	0.003	5.03e-01	C	CCT	-0.006	2.38e-02
rs62260713	3	47527494	ELP6	intergenic variant		A	G	1.03	1.73e-08	A	G	0.004	3.75e-01	A	G	0.004	1.04e-01
rs7428387	3	48890799	SLC25A20	intron variant		T	C	1.03	4.75e-09	T	C	0.009	1.46e-02	T	C	0.009	1.71e-04
rs35677470	3	58197909	DNASE1L3	missense variant		A	G	1.05	6.54e-09	A	G	0.006	2.91e-01	A	G	-0.003	3.85e-01
rs11919503	3	71431976	FOXP1	intron variant	×	T	C	1.04	2.79e-12	T	C	0.002	6.08e-01	T	C	0.003	3.50e-01
rs28707457	3	98741051	ST3GAL6	intron variant		T	A	1.04	6.48e-10	T	A	-0.004	2.44e-01	T	A	-0.002	6.15e-01
rs149007883	3	101852100	NFKBIZ	missense variant		C	G	0.83	4.94e-08	C	G	0.016	7.37e-01	C	G	0.019	5.16e-01
rs13090803	3	106216106	CBLB	intron variant	×	T	G	1.07	3.88e-28	T	G	-0.005	2.33e-01	T	G	0.011	7.11e-05
rs111352680	3	108824113	TRAT1	intron variant	×	A	G	0.95	1.57e-24	A	G	0.007	7.03e-02	A	G	-0.006	2.00e-02
rs140763487	3	112967681	CD200R1	intron variant		T	C	1.15	8.88e-10	T	C	0.018	2.14e-01	T	C	0.015	1.09e-01
rs1599796	3	119525087	TIMMDC1	downstream gene variant	×	A	G	1.05	2.73e-15	A	G	-0.004	3.84e-01	A	G	0.013	1.89e-06
rs112433403	3	122015153	ILDR1	intron variant	×	A	G	1.06	1.28e-08	A	G	-0.003	6.39e-01	A	G	-0.001	8.40e-01
rs73191618	3	124582993	UMPS	upstream gene variant		A	G	0.95	3.40e-11	A	G	0.011	2.74e-02	A	G	-0.012	4.01e-04
rs6798061	3	149500683	TM4SF4	intron variant		T	G	0.97	1.72e-12	T	G	0.005	1.14e-01	T	G	-0.025	1.64e-32
rs60028768	3	160601211	KPNA4	intergenic variant		A	G	0.97	7.29e-09	A	G	0.003	3.89e-01	A	G	-0.002	3.00e-01
rs150501030	3	170014958	GPR160	intergenic variant		G	T	1.11	7.40e-09	G	T	-0.008	5.17e-01	G	T	0.01	1.97e-01
rs9859406	3	185816694	IGF2BP2	intron variant		A	G	0.96	3.49e-15	A	G	0.011	1.32e-03	A	G	-0.048	1.18e-98
rs73192661	3	188411006	LPP	intron variant	×	T	C	0.91	1.60e-87	T	C	-0.002	6.05e-01	T	C	-0.018	1.14e-16
rs1347400	3	191334194	UTS2B	upstream gene variant		A	G	0.97	4.93e-09	A	G	0.003	4.08e-01	A	G	-0.002	4.32e-01
rs6786283	3	192899490	MB21D2	intron variant	×	C	T	0.97	7.92e-10	C	T	0.006	5.94e-02	C	T	-0.001	6.58e-01
rs1014947	4	2915919	MFSD10	intron variant		T	C	0.98	2.31e-03	T	C	0.003	3.59e-01	T	C	0.013	1.69e-08
rs10003123	4	10721634	CLNK	intergenic variant	×	G	A	1.05	1.45e-28	G	A	-0.003	3.39e-01	G	A	0.007	1.60e-03
rs932036	4	26089240	RBPJ	intron variant	×	T	A	1.06	4.02e-28	T	A	-0.011	1.73e-03	T	A	0.004	5.28e-02
rs2126526	4	38617068	KLF3	intron variant		A	G	1.03	5.81e-11	A	G	0.008	1.32e-02	A	G	0.003	1.33e-01
rs13136820	4	40305547	CHRNA9	intergenic variant	×	C	T	1.05	3.39e-19	C	T	-0.004	2.15e-01	C	T	0.005	4.33e-02
rs4434321	4	55046674	KDR	intergenic variant		G	A	0.98	2.94e-03	G	A	-0.003	3.25e-01	G	A	-0.02	5.80e-20
rs366327	4	87058878	AFF1	intron variant	×	T	A	1.06	3.36e-19	T	A	-0.009	4.35e-02	T	A	0.015	1.68e-07
rs113473633	4	102527974	NFKB1	intron variant	×	G	A	0.9	2.64e-08	G	A	0.007	5.58e-01	G	A	-0.006	4.43e-01
rs147780540	4	108097742	LEF1	intron variant		A	AT	1.03	2.20e-10	A	AT	0.002	5.71e-01	A	AT	0.002	3.46e-01
rs45575135	4	122614451	IL21	upstream gene variant	×	T	A	0.95	2.50e-15	T	A	0.002	7.19e-01	T	A	-0.004	1.63e-01
rs72730041	4	141623525	IL15	intergenic variant		T	C	1.04	3.14e-09	T	C	0.001	8.29e-01	T	C	0.006	5.33e-02
rs28435578	4	148725386	NR3C2	intron variant	×	C	T	0.88	5.52e-89	C	T	0.002	5.86e-01	C	T	-0.125	0.00e+00
rs716712	4	176789395	VEGFC	intron variant	×	A	G	0.94	4.09e-14	A	G	0.003	5.39e-01	A	G	-0.034	1.90e-23
rs13137589	4	186086720	FAM149A	3 prime UTR variant	×	G	A	0.94	2.78e-40	G	A	0.004	2.01e-01	G	A	-0.012	2.90e-08
rs4990988	5	692915	TPPP	intron variant	×	A	G	1.04	1.35e-11	A	G	-0.01	3.62e-02	A	G	0.037	6.88e-35
rs12187420	5	10604863	ANKRD33B	intron variant	×	G	A	1.03	1.34e-10	G	A	-0.001	7.69e-01	G	A	0.002	3.24e-01
rs10472984	5	35843730	IL7R	intergenic variant	×	G	C	0.95	3.06e-25	G	C	0.006	6.92e-02	G	C	-0.007	2.09e-03
rs10461991	5	38576080	LIFR	intron variant		A	G	0.98	1.74e-04	A	G	0.009	8.54e-03	A	G	-0.016	1.44e-12
rs144506691	5	44280978	FGF10	intergenic variant		TAGTGTC	T	1.03	3.77e-03	TAGTGTC	T	-0.004	5.03e-01	TAGTGTC	T	0.022	4.03e-08
rs10940534	5	57287700	GPBP1	intergenic variant		G	T	0.97	1.11e-08	G	T	0.005	1.72e-01	G	T	-0.007	1.70e-03
rs4703589	5	72801524	TNPO1	intron variant	×	T	C	1.04	4.62e-15	T	C	-0.005	1.05e-01	T	C	0.006	2.91e-03
rs6885099	5	77234524	PDE8B	intron variant	×	G	A	1.1	1.20e-93	G	A	-0.03	5.76e-20	G	A	0.162	0.00e+00
rs2288786	5	103265053	MACIR	intron variant	×	A	G	0.94	1.13e-31	A	G	0.002	5.14e-01	A	G	-0.007	9.90e-04
rs114378220	5	111230662	CAMK4	intron variant	×	T	C	1.09	1.07e-14	T	C	-0.018	9.18e-03	T	C	0.009	5.39e-02
rs6867130	5	126732913	LMNB1	downstream gene variant		C	T	0.97	4.37e-08	C	T	0	9.50e-01	C	T	-0.002	2.59e-01
rs6860245	5	128032306	SLC12A2	intron variant		C	G	0.96	2.39e-09	C	G	0.001	7.80e-01	C	G	0.009	4.46e-04
rs244689	5	134087125	TCF7	intergenic variant	×	A	G	1.08	6.98e-33	A	G	-0.001	8.37e-01	A	G	0.013	7.83e-05
rs55792153	5	139474618	STING1	downstream gene variant		A	C	0.96	7.25e-15	A	C	0.003	3.70e-01	A	C	-0.006	1.09e-02
rs7701443	5	143413085	NR3C1	intron variant	×	G	A	0.95	3.49e-22	G	A	0.001	7.57e-01	G	A	-0.009	2.31e-05
rs2434973	5	157186630	ITK	intron variant	×	C	T	1.05	1.26e-12	C	T	-0.006	2.28e-01	C	T	0.003	2.81e-01
rs34485768	5	160457745	PTTG1	intron variant		A	T	0.92	8.32e-09	A	T	0.001	8.74e-01	A	T	-0.015	1.42e-02
rs872071	6	411064	IRF4	3 prime UTR variant	×	G	A	1.06	6.98e-31	G	A	-0.003	3.75e-01	G	A	0.009	1.29e-05
rs7451690	6	7109200	RREB1	intron variant		C	T	1.03	8.62e-10	C	T	-0.002	5.50e-01	C	T	0.002	3.38e-01
rs10947758	6	12093728	HIVEP1	intron variant	×	C	T	0.98	1.52e-05	C	T	0	9.82e-01	C	T	-0.014	1.06e-09
rs9396865	6	18426344	RNF144B	intron variant	×	C	T	1.02	3.94e-03	C	T	-0.008	5.79e-02	C	T	0.024	4.84e-17
rs74745605	6	21859500	SOX4	intron variant	×	G	A	1.06	8.30e-20	G	A	-0.004	3.21e-01	G	A	0.01	2.20e-04
rs565460339	6	25250121	CARMIL1	intron variant		A	G	1.19	2.89e-10	A	G	-0.069	1.28e-01	A	G	-0.021	4.68e-01
rs6939799	6	26328138	BTN3A2	intron variant		A	G	1.09	6.23e-23	A	G	0.024	1.02e-04	A	G	-0.002	6.04e-01
rs200949	6	27867657	H1-5	upstream gene variant	×	G	A	1.08	1.95e-22	G	A	0.021	1.17e-05	G	A	-0.002	4.43e-01
rs9270911	6	32604425	-	intergenic variant	×	C	T	0.83	1.00e-300	C	T	0.005	1.33e-01	C	T	-0.032	1.49e-43
rs4713911	6	35697419	FKBP5	intron variant	×	T	C	0.95	1.08e-21	T	C	0.003	3.77e-01	T	C	-0.006	7.49e-03
rs1724087	6	37011103	FGD2	intron variant	×	C	T	1.03	5.45e-12	C	T	0.001	8.36e-01	C	T	0.003	1.83e-01
rs881858	6	43838872	VEGFA	intron variant	×	G	A	0.93	9.41e-47	G	A	0.024	7.30e-12	G	A	-0.092	0.00e+00
rs1211293	6	63537868	PTP4A1	intron variant		C	G	0.98	8.84e-06	C	G	0.005	1.48e-01	C	G	-0.018	4.06e-17
rs114038078	6	87676793	AKIRIN2	intron variant		C	T	1.06	3.22e-08	C	T	0.003	6.39e-01	C	T	0.029	5.85e-13
rs7754251	6	90279406	BACH2	intron variant	×	G	C	0.92	1.31e-75	G	C	0.009	4.96e-03	G	C	-0.015	8.80e-13
rs12208103	6	107121227	BEND3	intergenic variant	×	T	C	1.03	6.92e-12	T	C	-0.005	1.52e-01	T	C	0.009	6.49e-05
rs12206423	6	109032013	SESN1	intron variant	×	T	C	1.05	3.62e-13	T	C	-0.004	4.41e-01	T	C	0.004	2.04e-01
rs9487714	6	111778594	FYN	intron variant	×	A	C	0.97	4.49e-08	A	C	-0.005	1.50e-01	A	C	0	9.78e-01
rs3813347	6	132798639	SLC18B1	upstream gene variant		A	G	0.96	5.08e-09	A	G	0.002	7.53e-01	A	G	-0.01	6.04e-03
rs7748169	6	135150478	MYB	intergenic variant	×	C	T	1.05	2.55e-16	C	T	0.005	1.78e-01	C	T	0.01	9.73e-05
rs72980748	6	137829402	TNFAIP3	upstream gene variant		T	C	0.96	3.20e-11	T	C	-0.002	5.24e-01	T	C	-0.004	1.38e-01
rs9399306	6	140087634	CITED2	intron variant		T	C	1.02	3.98e-03	T	C	-0.009	2.93e-02	T	C	0.03	1.68e-25
rs198645	6	142835226	HIVEP2	intron variant		T	A	0.97	8.44e-11	T	A	-0.003	4.40e-01	T	A	-0.005	2.59e-02
rs6914622	6	148193165	SASH1	regulatory region variant	×	T	G	1.09	1.24e-64	T	G	-0.001	6.95e-01	T	G	0.033	3.11e-46
rs1738074	6	159044945	TAGAP	5 prime UTR variant		T	C	0.96	1.12e-21	T	C	0.006	4.66e-02	T	C	-0.007	5.77e-04
rs1079418	6	165633546	C6orf118	intron variant	×	G	A	0.92	3.18e-49	G	A	0.022	2.53e-10	G	A	-0.124	0.00e+00
rs2247314	6	166956742	RNASET2	upstream gene variant	×	C	T	0.92	1.60e-52	C	T	0.004	2.89e-01	C	T	-0.014	2.14e-09
rs10259879	7	2894752	GNA12	intergenic variant	×	G	A	1.05	2.92e-16	G	A	-0.001	7.43e-01	G	A	0.009	1.86e-04
rs10277273	7	4745498	AP5Z1	intron variant	×	T	G	1.04	7.22e-17	T	G	-0.009	6.01e-03	T	G	0.005	2.61e-02
rs28801197	7	6341304	SAGSIN1	intron variant		G	C	1.04	8.06e-17	G	C	-0.004	2.13e-01	G	C	0.01	5.14e-06
rs818587	7	16653507	BZW2	intron variant		A	G	1.02	1.12e-03	A	G	-0.003	3.38e-01	A	G	0.02	3.46e-19
rs6953445	7	20418351	ITGB8	downstream gene variant		C	A	1.03	8.94e-12	C	A	0.001	7.27e-01	C	A	0.002	3.96e-01
rs2030135	7	26851481	SKAP2	intron variant		T	C	0.95	3.44e-15	T	C	-0.003	4.51e-01	T	C	-0.003	1.81e-01
rs13247499	7	28139639	JAZF1	intron variant		A	C	0.96	3.53e-08	A	C	0.009	9.49e-02	A	C	0.004	3.10e-01
rs17259544	7	37349209	ELMO1	intron variant	×	A	G	1.04	1.34e-10	A	G	-0.004	3.50e-01	A	G	-0.001	6.94e-01
rs61087358	7	44978144	MYO1G	intron variant		A	G	1.03	1.62e-09	A	G	0.002	5.58e-01	A	G	0.006	3.62e-02
rs62476229	7	77538960	PTPN12	intron variant	×	G	A	1.05	8.98e-18	G	A	0	9.47e-01	G	A	0.016	1.49e-11
rs10270183	7	80370659	CD36	intron variant		C	T	1.05	9.63e-10	C	T	0.004	4.34e-01	C	T	0.03	1.80e-18
rs17766836	7	92629647	FAM133B	intron variant		T	C	1.04	8.19e-11	T	C	-0.002	6.61e-01	T	C	-0.003	1.52e-01
rs221811	7	100761494	ZAN	intron variant	×	T	C	0.96	4.43e-12	T	C	-0.002	5.51e-01	T	C	-0.008	2.55e-03
rs3807307	7	128939148	IRF5	intron variant	×	C	T	1.04	5.92e-19	C	T	0.005	1.25e-01	C	T	-0.002	3.97e-01
rs141456801	7	131016936	MKLN1	intron variant		C	T	1.09	4.71e-08	C	T	-0.019	5.27e-02	C	T	0.005	4.73e-01
rs36144291	7	139707202	TBXAS1	intron variant		C	T	0.96	4.47e-14	C	T	-0.001	7.85e-01	C	T	-0.009	1.27e-03
rs2921053	8	8462453	PRAG1	upstream gene variant	×	C	G	0.93	1.98e-45	C	G	0.007	2.17e-02	C	G	-0.027	1.81e-34
rs6982308	8	10336262	PRSS55	intron variant	×	G	C	1.04	4.17e-18	G	C	-0.004	2.40e-01	G	C	0.014	4.30e-11
rs4841567	8	11582510	GATA4	downstream gene variant	×	G	A	0.96	7.31e-22	G	A	0.005	1.19e-01	G	A	-0.015	2.65e-11
rs60392867	8	23546503	SLC25A37	intron variant	×	G	A	0.96	1.85e-10	G	A	0	9.12e-01	G	A	-0.002	5.64e-01
rs79192893	8	29995238	SARAF	regulatory region variant		T	C	0.93	2.58e-08	T	C	0	9.85e-01	T	C	-0.018	3.27e-04
rs113350646	8	32549031	NRG1	intron variant	×	A	G	0.95	9.57e-17	A	G	0.027	1.17e-11	A	G	-0.061	1.97e-123
rs659118	8	60633716	CHD7	non coding transcript exon variant	×	G	A	1.05	3.67e-23	G	A	-0.018	1.09e-07	G	A	0	9.01e-01
rs182120	8	80506407	ZBTB10	intron variant		C	A	1.03	1.57e-08	C	A	-0.003	3.98e-01	C	A	0.024	6.45e-24
rs1371867	8	100317981	RNF19A	intron variant		C	A	1.03	2.97e-09	C	A	0	9.36e-01	C	A	0.004	3.66e-02
rs7822344	8	116406137	UTP23	upstream gene variant		C	T	0.96	4.22e-11	C	T	0.002	5.86e-01	C	T	-0.005	3.78e-02
rs1032129	8	118939661	TNFRSF11B	intron variant	×	C	A	0.96	8.00e-15	C	A	0.001	7.81e-01	C	A	-0.009	2.43e-05
rs897586	8	127181049	POU5F1B	downstream gene variant	×	A	G	0.94	5.70e-39	A	G	0	9.26e-01	A	G	-0.01	1.48e-05
rs16903109	8	128565383	MYC	upstream gene variant	×	A	T	0.95	3.06e-15	A	T	0.001	8.38e-01	A	T	-0.006	3.68e-02
rs864898	8	132892135	TG	intron variant	×	A	G	0.94	1.66e-36	A	G	0.003	3.28e-01	A	G	-0.007	5.85e-04
rs938725	8	140608155	AGO2	intron variant	×	C	G	1.07	6.98e-29	C	G	-0.004	3.95e-01	C	G	0.01	1.86e-04
rs10814915	9	4290544	GLIS3	intron variant		T	C	1.05	7.16e-22	T	C	-0.025	2.17e-14	T	C	0.058	2.86e-164
rs911760	9	5438435	PLGRKT	upstream gene variant	×	A	C	1.06	2.00e-22	A	C	-0.002	6.49e-01	A	C	0.004	1.21e-01
rs10117575	9	21584546	IFNE	intergenic variant	×	T	A	1.05	7.91e-27	T	A	-0.005	1.38e-01	T	A	0.006	4.63e-03
rs10820727	9	96495705	HABP4	downstream gene variant		A	G	0.95	1.84e-11	A	G	0.001	8.52e-01	A	G	-0.003	3.98e-01
rs1877431	9	97771865	PTCSC2	intron variant	×	A	G	0.81	1.00e-300	A	G	-0.051	1.19e-53	A	G	-0.025	2.90e-30
rs12683611	9	99050651	TGFRB1	intron variant		A	G	1.04	1.23e-09	A	G	-0.002	5.59e-01	A	G	0.003	3.21e-01
rs12555501	9	107841065	KLF4	regulatory region variant	×	C	G	1.07	2.41e-15	C	G	-0.007	2.91e-01	C	G	0.012	5.27e-03
rs10817674	9	114760300	TNFSF15	intergenic variant		A	C	1.03	2.86e-08	A	C	-0.003	4.30e-01	A	C	0.002	3.21e-01
rs1930786	9	120929191	TRAF1	upstream gene variant		C	G	1.03	1.42e-10	C	G	0.002	4.66e-01	C	G	-0.002	3.76e-01
rs7853472	9	124274388	NEK6	intron variant	×	A	G	1.07	2.26e-46	A	G	-0.022	1.81e-11	A	G	0.032	7.02e-49
rs937482	9	125354538	GAPVD1	intron variant	×	G	A	0.97	1.27e-12	G	A	0.001	8.50e-01	G	A	-0.008	2.02e-04
rs9697210	9	128706461	PKN3	intron variant	×	A	G	0.94	4.67e-18	A	G	0	9.40e-01	A	G	-0.004	2.03e-01
rs11597804	10	3764937	KLF6	upstream gene variant		T	G	1.03	4.90e-08	T	G	0.004	2.12e-01	T	G	0	8.40e-01
rs706779	10	6056861	IL2RA	intron variant	×	C	T	0.94	1.36e-42	C	T	-0.004	1.85e-01	C	T	-0.006	5.52e-03
rs72775269	10	8530927	GATA3	intergenic variant		G	A	1.05	9.18e-17	G	A	0.008	4.59e-02	G	A	0.055	3.72e-88
rs10906857	10	15197499	NMT2	intergenic variant	×	G	A	0.97	2.70e-08	G	A	-0.001	7.66e-01	G	A	-0.005	1.51e-02
rs12357667	10	24134101	KIAA1217	intron variant		A	G	0.98	6.64e-05	A	G	0.01	2.98e-03	A	G	-0.021	2.87e-23
rs793094	10	31097893	ZNF438	intron variant		A	G	0.97	8.71e-09	A	G	0.002	4.54e-01	A	G	-0.005	3.10e-02
rs111254286	10	50348035	SMGS1	upstream gene variant		C	T	0.96	4.70e-09	C	T	0.004	3.53e-01	C	T	-0.003	2.86e-01
rs71508903	10	62020112	ARID5B	intron variant	×	T	C	1.1	4.91e-57	T	C	0.006	1.42e-01	T	C	0.006	3.03e-02
rs2243540	10	71344299	SLC29A3	splice region variant		A	G	0.95	8.78e-11	A	G	0	9.56e-01	A	G	-0.004	2.51e-01
rs1972346	10	79307723	PPIF	intron variant		G	C	1.03	2.15e-10	G	C	0.002	6.02e-01	G	C	0.002	2.93e-01
rs4933466	10	88089762	KLLN	regulatory region variant	×	G	A	0.95	5.85e-22	G	A	0.009	6.00e-03	G	A	-0.034	3.45e-55
rs10748781	10	99523573	NKX2-3	upstream gene variant	×	C	A	1.07	8.19e-48	C	A	-0.02	5.33e-10	C	A	0.059	2.02e-163
rs10883688	10	101750636	FGF8	intergenic variant		A	C	0.97	1.33e-09	A	C	0	8.70e-01	A	C	-0.003	2.05e-01
rs36110313	10	114362344	AFAP1L2	intron variant		G	T	1.02	2.77e-06	G	T	-0.007	3.93e-02	G	T	0.014	1.48e-09
rs7088058	10	122389836	PLEKHA1	upstream gene variant	×	T	C	0.96	2.45e-15	T	C	0.004	1.80e-01	T	C	-0.011	3.43e-07
rs34793529	11	575800	PHRF1	upstream gene variant	×	G	T	0.95	9.26e-21	G	T	0.005	2.17e-01	G	T	-0.016	4.92e-11
rs72859188	11	10534974	RNF141	intron variant		C	T	1.15	6.26e-19	C	T	0.003	8.26e-01	C	T	0.005	4.97e-01
rs7940345	11	11791516	USP47	intron variant		T	C	1.03	7.54e-09	T	C	0.005	1.76e-01	T	C	0	9.83e-01
rs12786130	11	27484407	LGR4	downstream gene variant		C	T	1.03	9.59e-09	C	T	-0.011	3.29e-03	C	T	0.01	5.38e-05
rs932635	11	35242423	CD44	regulatory region variant	×	A	G	1.06	2.28e-34	A	G	0.002	5.43e-01	A	G	0.001	5.19e-01
rs3758719	11	45228896	SYT13	downstream gene variant		A	C	1.03	6.36e-09	A	C	-0.006	5.00e-02	A	C	0.051	3.90e-128
rs12798028	11	47583087	FAM180B	intron variant	×	T	C	1.03	4.80e-12	T	C	-0.023	4.04e-12	T	C	0.011	1.94e-07
rs2511982	11	57441894	SLC43A3	regulatory region variant		T	C	0.96	4.31e-09	T	C	0.009	1.76e-02	T	C	-0.022	4.00e-19
rs174557	11	61813896	FADS1	upstream gene variant	×	G	A	0.95	2.68e-13	G	A	0.002	5.39e-01	G	A	-0.006	2.11e-02
rs479777	11	64340005	CCDC88B	upstream gene variant	×	C	T	0.96	1.29e-16	C	T	-0.002	5.36e-01	C	T	0	8.08e-01
rs11235601	11	72814897	ATG16L2	intron variant		T	G	0.97	9.16e-09	T	G	0.002	6.33e-01	T	G	-0.001	7.53e-01
rs28815856	11	74365044	PGM2L1	intron variant		T	C	0.97	3.26e-09	T	C	0	9.93e-01	T	C	-0.003	2.70e-01
rs7127620	11	86360905	CCDC81	regulatory region variant		G	A	0.96	1.03e-12	G	A	0.01	3.56e-03	G	A	-0.016	1.31e-12
rs12804697	11	94180526	PANX1	intron variant	×	C	T	0.92	6.70e-18	C	T	0.003	5.64e-01	C	T	-0.021	3.43e-08
rs4409785	11	95578258	CEP57	intron variant	×	C	T	1.1	1.97e-56	C	T	0	9.25e-01	C	T	0.004	1.19e-01
rs2850248	11	111774100	PPP2R1B	intron variant		C	A	0.96	2.32e-12	C	A	0.007	5.08e-02	C	A	-0.022	3.74e-22
rs4445669	11	115174517	CADM1	3 prime UTR variant		T	C	0.96	2.72e-16	T	C	0.007	3.64e-02	T	C	-0.036	8.72e-65
rs12277910	11	117087817	SIK3	intron variant	×	A	C	0.9	1.47e-22	A	C	0.003	7.08e-01	A	C	-0.015	1.87e-03
rs2105782	11	118789187	DDX6	intron variant		C	T	0.96	5.40e-13	C	T	0.006	5.87e-02	C	T	-0.008	3.71e-04
rs12808357	11	122731098	UBASH3B	intron variant		A	G	1.03	4.35e-08	A	G	0.005	1.54e-01	A	G	0.002	2.63e-01
rs55836957	11	128298736	ETS1	downstream gene variant	×	A	C	1.04	1.30e-12	A	C	-0.001	7.99e-01	A	C	0.006	1.29e-02
rs61916675	12	642348	NINJ2	intron variant		G	A	1.04	8.40e-15	G	A	-0.009	7.85e-03	G	A	0.014	1.59e-09
rs76895963	12	4275678	CCND2	intron variant		G	T	1.07	5.62e-05	G	T	0.069	2.32e-08	G	T	0.048	4.90e-10
rs5742912	12	6349184	TNFRSF1A	missense variant		G	A	1.07	1.68e-04	G	A	-0.036	8.26e-03	G	A	0.067	3.72e-15
rs2071647	12	9761409	CD69	upstream gene variant	×	A	T	1.1	2.46e-67	A	T	-0.006	7.39e-02	A	T	0.012	2.85e-07
rs11054900	12	12424931	BORCS5	intron variant	×	A	G	1.04	2.38e-15	A	G	-0.003	2.94e-01	A	G	0.017	1.45e-14
rs3990829	12	42424892	ZCRB1	intron variant		C	CAG	0.97	3.24e-10	C	CAG	0.003	4.19e-01	C	CAG	-0.003	2.04e-01
rs11830037	12	47763588	RAPGEF3	upstream gene variant		A	C	1.08	1.99e-19	A	C	-0.009	1.80e-01	A	C	0.034	6.12e-16
rs705705	12	56041720	-	downstream gene variant	×	C	G	1.08	7.05e-47	C	G	-0.011	2.03e-03	C	G	0.016	7.99e-11
rs1678509	12	57557011	DCTN2	intron variant		T	G	0.97	3.72e-10	T	G	0.005	1.48e-01	T	G	-0.003	1.51e-01
rs76930710	12	68040679	IFNG	downstream gene variant	×	C	T	0.92	1.76e-09	C	T	0.011	1.77e-01	C	T	-0.007	1.78e-01
rs2016105	12	96200749	ELK3	intron variant		A	G	1.12	1.91e-10	A	G	-0.026	1.36e-02	A	G	0.168	2.57e-136
rs12582330	12	103499163	C12orf42	upstream gene variant	×	G	T	1.05	1.04e-21	G	T	0.004	2.45e-01	G	T	-0.001	7.50e-01
rs12309446	12	110048059	C12orf76	intron variant		G	A	0.96	7.63e-11	G	A	0.001	7.72e-01	G	A	-0.008	1.11e-02
rs3184504	12	111446804	SH2B3	missense variant	×	T	C	1.18	3.21e-268	T	C	0.003	4.14e-01	T	C	0.035	1.88e-62
rs11066320	12	112468611	PTPN11	intron variant	×	A	G	1.15	9.11e-188	A	G	0.003	3.82e-01	A	G	0.028	7.12e-38
rs7955141	12	114636008	TBX3	regulatory region variant		A	C	0.97	2.75e-12	A	C	-0.003	3.42e-01	A	C	-0.013	1.38e-09
rs7955910	12	122169835	LRRC43	downstream gene variant		T	G	1.03	4.30e-08	T	G	-0.008	1.26e-02	T	G	0.005	2.01e-02
rs117780561	12	123517752	RIPL1	upstream gene variant		A	G	1.11	2.85e-09	A	G	-0.016	1.95e-01	A	G	0.011	1.42e-01
rs7333647	13	24212218	C1QTNF9	intron variant	×	C	T	1.09	1.70e-62	C	T	-0.016	1.89e-05	C	T	0.036	7.58e-52
rs76428106	13	28029870	FLT3	intron variant	×	C	T	1.4	1.68e-65	C	T	-0.018	2.36e-01	C	T	0.037	5.15e-05
rs668574	13	31871606	FRY	intron variant		T	A	0.96	5.35e-13	T	A	0	8.78e-01	T	A	-0.014	6.99e-11
rs12865518	13	40569053	FOXO1	intron variant	×	A	G	1.04	8.39e-15	A	G	-0.007	8.19e-02	A	G	0.012	6.99e-07
rs67190063	13	42417320	AKAP11	intron variant	×	G	C	0.95	2.36e-24	G	C	0.002	4.77e-01	G	C	-0.004	4.90e-02
rs2762049	13	50248227	DLEU1	intron variant	×	C	G	1.03	1.41e-11	C	G	0	9.00e-01	C	G	0.01	9.81e-06
rs7986825	13	73579371	KLF5	intron variant		G	T	0.95	3.46e-10	G	T	0.007	1.62e-01	G	T	-0.015	5.19e-05
rs3861146	13	79990917	SPRY2	intron variant		G	C	0.98	1.40e-04	G	C	0.008	3.73e-02	G	C	-0.031	5.54e-37
rs9557207	13	99384164	TM9SF2	intron variant	×	G	A	0.95	4.07e-18	G	A	0.001	8.04e-01	G	A	-0.012	1.84e-06
rs34890574	13	110544834	RAB20	intron variant	×	A	G	0.95	2.72e-18	A	G	0.007	6.64e-02	A	G	-0.02	7.51e-17
rs12428831	13	113977522	C13orf46	downstream gene variant		A	G	0.98	3.13e-03	A	G	-0.003	4.25e-01	A	G	-0.013	4.05e-09
rs151102833	14	34757605	CFL2	intron variant		T	C	0.95	9.82e-11	T	C	0	9.51e-01	T	C	-0.01	3.24e-03
rs116909374	14	36269155	MBIP	regulatory region variant	×	T	C	0.88	1.17e-18	T	C	0.073	9.24e-17	T	C	-0.197	6.10e-257
rs3784099	14	68283210	RAD51B	intron variant	×	A	G	0.95	1.04e-22	A	G	0.007	5.17e-02	A	G	-0.013	8.22e-08
rs175035	14	74997145	EIF2B2	intergenic variant		T	C	0.97	5.21e-09	T	C	-0.002	5.52e-01	T	C	-0.01	5.62e-06
rs121908866	14	81143695	TSHR	stop gained	×	A	G	7.67	1.90e-28				NA				NA
rs1886082	14	89711172	FOXN3	upstream gene variant		T	C	0.97	2.08e-09	T	C	0.002	4.80e-01	T	C	-0.002	4.78e-01
rs34719890	14	93093806	ITPK1	intron variant	×	A	G	1.08	1.65e-33	A	G	-0.03	2.07e-13	A	G	0.077	4.09e-171
rs2008260	14	98180603	BCL11B	intron variant	×	A	G	1.05	1.35e-14	A	G	0.001	7.46e-01	A	G	0.007	8.36e-03
rs12895622	14	105661449	IGHG2	downstream gene variant	×	A	G	0.94	3.41e-24	A	G	0.005	2.01e-01	A	G	-0.01	2.12e-04
rs1498584	15	35703722	DPH6	intron variant		A	G	0.98	4.46e-05	A	G	-0.003	3.66e-01	A	G	-0.02	1.11e-21
rs7170151	15	38554477	RASGRP1	intron variant	×	T	C	1.05	3.31e-21	T	C	-0.003	3.89e-01	T	C	0.003	2.23e-01
rs4984268	15	63371380	CA12	intron variant		G	A	1.05	9.02e-17	G	A	-0.006	1.26e-01	G	A	0.011	1.02e-05
rs2008262	15	84762039	ZNF592	intron variant		T	C	0.96	2.18e-14	T	C	0.003	2.99e-01	T	C	-0.006	2.65e-03
rs28687418	15	88572631	DET1	downstream gene variant		A	G	0.97	1.76e-10	A	G	0.021	4.70e-10	A	G	-0.059	1.69e-148
rs933809	15	98512779	IGF1R	intron variant		T	C	0.97	3.19e-04	T	C	0.002	7.14e-01	T	C	-0.024	7.74e-13
rs9926188	16	2692732	KCTD5	intron variant		C	T	1.04	7.99e-15	C	T	-0.001	7.47e-01	C	T	0.016	1.17e-13
rs2041248	16	3982488	CREBBP	intron variant		T	G	1.05	3.20e-12	T	G	0.002	7.18e-01	T	G	0.041	1.64e-44
rs12919083	16	11095073	CLEC16A	intron variant		C	A	0.97	5.95e-10	C	A	-0.003	3.51e-01	C	A	0.006	6.37e-03
rs30233	16	14306452	MRTFB	upstream gene variant		G	A	1.03	1.01e-10	G	A	-0.017	9.30e-08	G	A	0.039	1.66e-73
rs201121732	16	27384341	IL21R	regulatory region variant		CT	C	1.18	2.33e-22	CT	C	0.204	3.24e-01	CT	C	0.02	6.43e-01
rs151234	16	28494339	APOBR	upstream gene variant	×	C	G	1.06	4.84e-15	C	G	-0.006	2.46e-01	C	G	0.014	3.46e-05
rs72789324	16	31429111	COX6A2	upstream gene variant		C	G	0.97	4.16e-09	C	G	0.002	5.55e-01	C	G	-0.006	9.10e-03
rs78534766	16	50301163	ADCY7	missense variant	×	A	C	1.36	3.25e-26	A	C	-0.01	7.67e-01	A	C	0.08	8.54e-05
rs7192652	16	57041268	CPNE2	intron variant		A	G	1.04	1.49e-13	A	G	-0.004	1.79e-01	A	G	0.008	3.47e-04
rs149012671	16	67562579	CTCF	5 prime UTR variant	×	G	C	1.11	1.90e-19	G	C	0.003	7.15e-01	G	C	0.035	5.73e-11
rs4888945	16	79282636	MAF	intergenic variant	×	A	G	1.05	1.64e-16	A	G	0.003	4.17e-01	A	G	0.002	4.21e-01
rs2012502	16	81694476	PLCG2	intron variant		A	C	1.03	2.79e-10	A	C	-0.012	2.73e-04	A	C	0.011	6.15e-07
rs447632	16	85934034	IRF8	downstream gene variant		G	A	1.03	2.80e-08	G	A	-0.002	6.04e-01	G	A	0.004	9.85e-02
rs427703	17	4990062	CAMTA2	upstream gene variant		G	C	1.03	1.96e-08	G	C	0.004	3.14e-01	G	C	0.011	7.79e-06
rs61759532	17	7337072	ACAP1	intron variant	×	T	C	1.07	7.65e-34	T	C	-0.001	8.57e-01	T	C	0.008	1.27e-03
rs1005520	17	8963934	PIK3R5	intron variant	×	G	A	0.94	9.21e-20	G	A	0.016	4.19e-04	G	A	-0.01	1.12e-03
rs2006787	17	15286504	PMP22	intron variant		A	C	0.97	2.56e-08	A	C	0.004	2.62e-01	A	C	-0.005	2.28e-02
rs8075441	17	29621031	CORO6	downstream gene variant		G	A	1.03	7.08e-09	G	A	-0.005	1.19e-01	G	A	-0.004	5.20e-02
rs9903862	17	30879415	TEFM	splice region variant,splice polypyrimidine tract variant		A	G	0.94	7.04e-11	A	G	0.001	9.01e-01	A	G	-0.012	1.91e-03
rs9899006	17	39860812	IKZF3	intron variant		A	T	0.92	2.16e-10	A	T	0.004	6.24e-01	A	T	-0.004	4.49e-01
rs12325861	17	42137394	HSPB9	intron variant	×	C	T	1.07	3.16e-32	C	T	0	9.38e-01	C	T	0.005	4.47e-02
rs1029463	17	46072795	STH	intron variant	×	G	T	1.06	2.14e-17	G	T	-0.005	2.31e-01	G	T	0.04	2.24e-49
rs4794063	17	47727128	TBX21	intergenic variant	×	T	C	1.07	2.11e-36	T	C	-0.01	5.33e-03	T	C	0.01	8.06e-05
rs674755	17	48814685	TTLL6	intron variant		A	T	0.97	8.59e-12	A	T	0.006	7.90e-02	A	T	-0.009	2.16e-05
rs1157994	17	61261213	TBX2	intron variant		A	G	0.92	7.42e-13	A	G	-0.01	1.95e-01	A	G	-0.086	2.48e-56
rs17650301	17	64483156	POLG2	intron variant		C	A	0.99	5.42e-03	C	A	0.007	5.77e-02	C	A	-0.014	2.24e-09
rs9907284	17	72387864	SOX9	intron variant		A	C	1.03	1.58e-09	A	C	-0.011	8.31e-04	A	C	0.051	2.04e-130
rs56011703	17	75761755	GALK1	downstream gene variant	×	T	C	1.06	1.63e-12	T	C	-0.007	1.53e-01	T	C	0.007	4.83e-02
rs6502119	17	82546390	FOXK2	intron variant		C	T	1.03	3.36e-11	C	T	-0.009	1.13e-02	C	T	0.015	3.03e-12
rs6505765	18	12782850	CEP76	downstream gene variant	×	G	C	1.04	2.53e-17	G	C	0	8.81e-01	G	C	0.008	4.76e-04
rs600619	18	26082413	SS18	intron variant		G	A	0.96	1.41e-14	G	A	0.007	4.40e-02	G	A	-0.003	2.05e-01
rs9961829	18	59512220	LMAN1	intron variant		T	C	0.96	6.47e-17	T	C	0.018	6.01e-08	T	C	-0.029	9.52e-43
rs4369774	18	62343215	TNFRSF11A	intron variant		A	C	1.03	3.06e-08	A	C	-0.002	5.73e-01	A	C	-0.001	6.07e-01
rs1790946	18	69861194	CD226	3 prime UTR variant	×	C	T	1.04	3.91e-20	C	T	-0.003	2.85e-01	C	T	0.005	9.22e-03
rs113864961	18	79454594	NFATC1	intron variant	×	A	G	1.07	3.63e-21	A	G	0	9.67e-01	A	G	0.003	3.78e-01
rs4807624	19	1167159	SBNO2	intron variant	×	A	G	1.03	5.59e-11	A	G	-0.003	4.16e-01	A	G	0.007	1.92e-03
rs61731111	19	3179519	S1PR4	missense variant		T	C	0.91	8.66e-09	T	C	-0.001	9.59e-01	T	C	-0.013	4.30e-01
rs10424978	19	4837545	TICAM1	downstream gene variant	×	C	A	1.06	8.47e-37	C	A	-0.002	6.11e-01	C	A	0.012	3.26e-08
rs10410204	19	7224339	INSR	intron variant	×	C	T	0.95	1.12e-29	C	T	0.013	6.71e-05	C	T	-0.053	4.50e-134
rs149809017	19	8672590	ACTL9	intron variant		ATTAG	A	0.95	4.44e-12	ATTAG	A	0.002	7.17e-01	ATTAG	A	-0.009	3.14e-02
rs34536443	19	10352442	TYK2	missense variant	×	C	G	0.87	3.07e-27	C	G	-0.007	4.31e-01	C	G	-0.033	6.02e-10
rs167479	19	11416089	RGL3	downstream gene variant	×	T	G	1.04	2.62e-13	T	G	-0.001	8.37e-01	T	G	0.012	4.44e-07
rs7258365	19	14515660	TECR	3 prime UTR variant		T	G	0.96	3.15e-04	T	G	0.009	1.92e-01	T	G	-0.032	4.00e-13
rs67257959	19	17047335	CPAMD8	downstream gene variant		C	T	1.03	1.42e-08	C	T	0	9.98e-01	C	T	0.009	6.73e-05
rs12973608	19	18287220	JUND	upstream gene variant	×	A	C	0.95	3.53e-27	A	C	-0.002	5.11e-01	A	C	-0.012	3.46e-08
rs148709337	19	21449307	ZNF429	downstream gene variant		G	C	1.15	4.73e-11	G	C	-0.027	4.69e-02	G	C	0.072	2.05e-17
rs7508294	19	33252791	SLC7A10	intergenic variant		A	G	1.03	3.44e-11	A	G	0.003	3.52e-01	A	G	0.002	3.51e-01
rs139224539	19	40400209	HIPK4	intron variant		T	C	1.16	1.29e-08				NA	T	C	0.034	4.40e-01
rs11671304	19	47061386	TMEM160	downstream gene variant		C	T	0.98	1.08e-05	C	T	0.016	4.20e-06	C	T	-0.02	9.13e-19
rs7508601	19	49648429	SCAF1	intron variant	×	A	T	1.05	3.51e-21	A	T	-0.001	7.64e-01	A	T	0.011	3.53e-07
rs3826884	19	55226813	TMEM86B	3 prime UTR variant	×	A	G	1.05	1.90e-14	A	G	0.001	8.91e-01	A	G	0.022	1.26e-15
rs763585	19	57310521	ZNF543	downstream gene variant		A	G	0.98	3.44e-07	A	G	0.004	2.56e-01	A	G	-0.013	2.19e-09
rs1106690	20	2695837	EBF4	intron variant		C	T	1.02	2.04e-03	C	T	-0.004	2.07e-01	C	T	0.019	3.63e-17
rs748586223	20	6047428	LRRN4	intron variant		ACACT	A	0.88	2.70e-08	ACACT	A	-0.002	8.78e-01	ACACT	A	-0.006	5.41e-01
rs2745803	20	17879062	SNX5	regulatory region variant	×	G	A	0.95	1.55e-17	G	A	0.002	6.62e-01	G	A	-0.002	5.32e-01
rs1203921	20	22604846	FOXA2	intron variant	×	T	G	0.93	8.20e-33	T	G	0.015	1.86e-04	T	G	-0.056	1.52e-103
rs28482886	20	32703681	C20orf203	intron variant		C	A	0.98	4.80e-04	C	A	-0.002	6.45e-01	C	A	-0.027	2.25e-30
rs62210126	20	48780716	PREX1	intron variant	×	A	G	1.03	1.81e-08	A	G	0.002	5.28e-01	A	G	0.004	6.33e-02
rs438363	20	63566995	HELZ2	downstream gene variant		C	T	1.04	1.79e-09	C	T	-0.007	2.36e-01	C	T	0.012	1.30e-03
rs35731981	21	15418631	USP25	intron variant	×	AT	A	0.95	1.02e-13	AT	A	0.011	5.95e-02	AT	A	-0.004	2.95e-01
rs2829751	21	25457475	MRPL39	intergenic variant		C	G	0.94	2.30e-08	C	G	-0.008	3.24e-01	C	G	-0.003	5.19e-01
rs113089178	21	31199921	KRTAP19-8	intron variant		C	A	1.06	3.22e-09	C	A	0.019	8.58e-03	C	A	0.001	7.46e-01
rs969478	21	33394161	IFNGR2	intergenic variant		T	G	1.04	1.46e-10	T	G	0.002	6.63e-01	T	G	0.004	8.08e-02
rs13052107	21	38477038	ERG	intron variant		G	A	0.98	3.11e-03	G	A	0.006	1.76e-01	G	A	-0.016	1.11e-08
rs11203203	21	42416077	UBASH3A	intron variant	×	A	G	1.04	3.48e-15	A	G	-0.007	4.68e-02	A	G	0.001	5.85e-01
rs5763767	22	30097893	HORMAD2	intron variant	×	A	G	0.94	4.73e-39	A	G	-0.001	8.07e-01	A	G	-0.011	9.12e-08
rs2413029	22	31146151	PLA2G3	intergenic variant	×	A	G	1.04	1.15e-12	A	G	-0.005	1.67e-01	A	G	0.026	4.16e-26
rs2858483	22	37190632	C1QTNF6	upstream gene variant	×	C	A	1.09	6.97e-67	C	A	-0.008	9.28e-03	C	A	0.007	5.35e-04
rs2069235	22	39351775	SYNGR1	intron variant	×	A	G	1.04	1.33e-11	A	G	0.004	2.88e-01	A	G	0.002	5.03e-01
rs202626	22	41451186	ACO2	upstream gene variant	×	C	A	0.96	5.81e-13	C	A	0.004	3.25e-01	C	A	0.004	1.10e-01
rs4824117	22	50456704	ADM2	intron variant	×	A	G	1.03	7.40e-10	A	G	-0.002	5.94e-01	A	G	0.003	1.51e-01
* Positions are on human genome build GRCh38. Impact of hypothyroidism variants on free thyroxine (fT4, N ~ 190,000) and thyroid stimulating hormone (TSH, N ~ 482,000). Variant consequences were annotated with Variant Effect Predictor.

[truncated: 17 more sheets: ST11, ST12, ST13, ST14, ST15, ST16, ST17, ST18, ST19, ST20, ST21, ST22, ST23, ST24, ST25, ST26, ST27]
